# Supplementary material for: Chiral manganese halide isomers: decoding the spatial stacking effect on second-harmonic generation circular dichroism
Source: Chem Sci. 2026 Mar 10;17(18):9061–71. doi: 10.1039/d5sc09866a (PMC12990912; doi:10.1039/d5sc09866a)
Supplement: SC-017-D5SC09866A-s002 [file SC-017-D5SC09866A-s002.cif]

# Supplementary Information (SI) for Chemical Science.
# This journal is © The Royal Society of Chemistry 2026

####################################################################### 
# 
# This file contains crystal structure data downloaded from the 
# Cambridge Structural Database (CSD) hosted by the Cambridge 
# Crystallographic Data Centre (CCDC).
# 
# Full information about CCDC data access policies and citation 
# guidelines are available at http://www.ccdc.cam.ac.uk/access/V1 
# 
# Audit and citation data items may have been added by the CCDC. 
# Please retain this information to preserve the provenance of 
# this file and to allow appropriate attribution of the data. 
# 
#######################################################################

data_mo_zhousx_0m_a
_database_code_depnum_ccdc_archive 'CCDC 2450541'
loop_
_audit_author_name
_audit_author_address
'Jing Li'
;Guangxi University
China
;
_audit_update_record             
;
2025-05-13 deposited with the CCDC.	2026-03-09 downloaded from the CCDC.
;
_audit_creation_date             2024-04-03
_audit_creation_method           
;
Olex2 1.2
(compiled 2018.05.29 svn.r3508 for OlexSys, GUI svn.r5506)
;
_shelx_SHELXL_version_number     2018/3
_chemical_name_common            ?
_chemical_name_systematic        ?
_chemical_formula_moiety         'Br4 Mn, C38 H34 O2 P2'
_chemical_formula_sum            'C38 H34 Br4 Mn O2 P2'
_chemical_formula_weight         959.17
_chemical_absolute_configuration ?
_chemical_melting_point          ?
loop_
_atom_type_symbol
_atom_type_description
_atom_type_scat_dispersion_real
_atom_type_scat_dispersion_imag
_atom_type_scat_source
C C 0.0033 0.0016 'International Tables Vol C Tables 4.2.6.8 and 6.1.1.4'
H H 0.0000 0.0000 'International Tables Vol C Tables 4.2.6.8 and 6.1.1.4'
Br Br -0.2901 2.4595 'International Tables Vol C Tables 4.2.6.8 and 6.1.1.4'
Mn Mn 0.3368 0.7283 'International Tables Vol C Tables 4.2.6.8 and 6.1.1.4'
O O 0.0106 0.0060 'International Tables Vol C Tables 4.2.6.8 and 6.1.1.4'
P P 0.1023 0.0942 'International Tables Vol C Tables 4.2.6.8 and 6.1.1.4'

_shelx_space_group_comment       
;
The symmetry employed for this shelxl refinement is uniquely defined
by the following loop, which should always be used as a source of
symmetry information in preference to the above space-group names.
They are only intended as comments.
;
_space_group_crystal_system      orthorhombic
_space_group_IT_number           20
_space_group_name_H-M_alt        'C 2 2 21'
_space_group_name_Hall           'C 2c 2'
loop_
_space_group_symop_operation_xyz
'x, y, z'
'-x, -y, z+1/2'
'-x, y, -z+1/2'
'x, -y, -z'
'x+1/2, y+1/2, z'
'-x+1/2, -y+1/2, z+1/2'
'-x+1/2, y+1/2, -z+1/2'
'x+1/2, -y+1/2, -z'

_cell_length_a                   8.870(6)
_cell_length_b                   24.954(17)
_cell_length_c                   18.197(13)
_cell_angle_alpha                90
_cell_angle_beta                 90
_cell_angle_gamma                90
_cell_volume                     4028(5)
_cell_formula_units_Z            4
_cell_measurement_reflns_used    1892
_cell_measurement_temperature    295(2)
_cell_measurement_theta_max      24.988
_cell_measurement_theta_min      1.979
_shelx_estimated_absorpt_T_max   ?
_shelx_estimated_absorpt_T_min   ?
_exptl_absorpt_coefficient_mu    4.406
_exptl_absorpt_correction_T_max  ?
_exptl_absorpt_correction_T_min  ?
_exptl_absorpt_correction_type   ?
_exptl_absorpt_process_details   ?
_exptl_absorpt_special_details   ?
_exptl_crystal_colour            ?
_exptl_crystal_density_diffrn    1.582
_exptl_crystal_density_meas      ?
_exptl_crystal_density_method    ?
_exptl_crystal_description       block
_exptl_crystal_F_000             1892
_exptl_crystal_size_max          ?
_exptl_crystal_size_mid          ?
_exptl_crystal_size_min          ?
_exptl_transmission_factor_max   ?
_exptl_transmission_factor_min   ?
_diffrn_reflns_av_R_equivalents  0.1471
_diffrn_reflns_av_unetI/netI     0.1241
_diffrn_reflns_Laue_measured_fraction_full 1.000
_diffrn_reflns_Laue_measured_fraction_max 1.000
_diffrn_reflns_limit_h_max       10
_diffrn_reflns_limit_h_min       -10
_diffrn_reflns_limit_k_max       29
_diffrn_reflns_limit_k_min       -29
_diffrn_reflns_limit_l_max       21
_diffrn_reflns_limit_l_min       -21
_diffrn_reflns_number            27857
_diffrn_reflns_point_group_measured_fraction_full 0.999
_diffrn_reflns_point_group_measured_fraction_max 0.999
_diffrn_reflns_theta_full        24.988
_diffrn_reflns_theta_max         24.988
_diffrn_reflns_theta_min         1.979
_diffrn_ambient_temperature      295.0
_diffrn_detector_area_resol_mean ?
_diffrn_measured_fraction_theta_full 1.000
_diffrn_measured_fraction_theta_max 1.000
_diffrn_measurement_device_type  Bruker
_diffrn_measurement_method       ?
_diffrn_radiation_type           MoK\a
_diffrn_radiation_wavelength     0.71073
_diffrn_source                   ?
_reflns_Friedel_coverage         0.774
_reflns_Friedel_fraction_full    0.999
_reflns_Friedel_fraction_max     0.999
_reflns_number_gt                2050
_reflns_number_total             3566
_reflns_special_details          
;
 Reflections were merged by SHELXL according to the crystal
 class for the calculation of statistics and refinement.
 
 _reflns_Friedel_fraction is defined as the number of unique
 Friedel pairs measured divided by the number that would be
 possible theoretically, ignoring centric projections and
 systematic absences. Completness statistics refer to single and
 composite reflections containing twin component 1 only.
;
_reflns_threshold_expression     'I > 2\s(I)'
_computing_cell_refinement       ?
_computing_data_collection       ?
_computing_data_reduction        ?
_computing_molecular_graphics    'Olex2 (Dolomanov et al., 2009)'
_computing_publication_material  'Olex2 (Dolomanov et al., 2009)'
_computing_structure_refinement  'ShelXL (Sheldrick, 2015)'
_computing_structure_solution    'SHELXT 2018/2 (Sheldrick, 2018)'
_refine_diff_density_max         1.606
_refine_diff_density_min         -0.494
_refine_diff_density_rms         0.106
_refine_ls_abs_structure_details 
;
 Refined as an inversion twin.
;
_refine_ls_abs_structure_Flack   -0.02(2)
_refine_ls_extinction_coef       .
_refine_ls_extinction_method     none
_refine_ls_goodness_of_fit_ref   1.030
_refine_ls_hydrogen_treatment    mixed
_refine_ls_matrix_type           full
_refine_ls_number_parameters     195
_refine_ls_number_reflns         3566
_refine_ls_number_restraints     195
_refine_ls_R_factor_all          0.1401
_refine_ls_R_factor_gt           0.0647
_refine_ls_restrained_S_all      1.027
_refine_ls_shift/su_max          0.003
_refine_ls_shift/su_mean         0.000
_refine_ls_structure_factor_coef Fsqd
_refine_ls_weighting_details     
'w=1/[\s^2^(Fo^2^)+(0.0759P)^2^] where P=(Fo^2^+2Fc^2^)/3'
_refine_ls_weighting_scheme      calc
_refine_ls_wR_factor_gt          0.1564
_refine_ls_wR_factor_ref         0.1800
_refine_special_details          
;
 Refined as a 2-component inversion twin.
;
_olex2_refinement_description    
;
1. Twinned data refinement
 Scales: 1.02(2)
 -0.02(2)
2. Fixed Uiso
 At 1.2 times of:
  All C(H) groups
 At 1.5 times of:
  All C(H,H,H) groups
3. Restrained distances
 P04-H04
 0.9 with sigma of 0.02
4. Rigid bond restraints
 All non-hydrogen atoms
 with sigma for 1-2 distances of 0.01 and sigma for 1-3 distances of 0.02
5. Uiso/Uaniso restraints and constraints
All non-hydrogen atoms have similar U: within 2A with sigma of 0.01 and sigma
for terminal atoms of 0.02
6.a Aromatic/amide H refined with riding coordinates:
 C00B(H00B), C00D(H00D), C00F(H00F), C00H(H00H), C009(H009), C00E(H00E),
 C00L(H00L), C00J(H00J), C00M(H00M), C00I(H00I), C00G(H00K), C00O(H00O),
 C00N(H00N)
6.b Fitted hexagon refined as free rotating group:
 C00H(C009,C007,C00E,C00L,C00J), C00M(C00I,C00C,C00G,C00O,C00N)
6.c Idealised Me refined as rotating group:
 C00K(H00A,H00C,H00G)
;
_atom_sites_solution_hydrogens   mixed
_atom_sites_solution_primary     ?
_atom_sites_solution_secondary   ?
loop_
_atom_site_label
_atom_site_type_symbol
_atom_site_fract_x
_atom_site_fract_y
_atom_site_fract_z
_atom_site_U_iso_or_equiv
_atom_site_adp_type
_atom_site_occupancy
_atom_site_site_symmetry_order
_atom_site_calc_flag
_atom_site_refinement_flags_posn
_atom_site_refinement_flags_adp
_atom_site_refinement_flags_occupancy
_atom_site_disorder_assembly
_atom_site_disorder_group
Br01 Br 0.62513(10) 0.60297(3) 0.14780(5) 0.0624(2) Uani 1 1 d . U . . .
Br02 Br 0.69146(14) 0.71389(4) 0.31330(6) 0.0960(4) Uani 1 1 d . U . . .
Mn03 Mn 0.500000 0.65604(7) 0.250000 0.0621(6) Uani 1 2 d S TU P . .
P04 P 0.5351(2) 0.41104(7) 0.44823(12) 0.0448(5) Uani 1 1 d D U . . .
O005 O 0.8624(6) 0.5784(2) 0.4753(3) 0.0600(15) Uani 1 1 d . U . . .
C006 C 0.7164(7) 0.5026(3) 0.4595(4) 0.0394(16) Uani 1 1 d . U . . .
C008 C 0.7938(8) 0.5454(3) 0.4267(4) 0.0462(16) Uani 1 1 d . U . . .
C00A C 0.6406(9) 0.4661(3) 0.4134(4) 0.0453(16) Uani 1 1 d . U . . .
C00B C 0.6454(9) 0.4723(3) 0.3363(4) 0.0535(19) Uani 1 1 d . U . . .
H00B H 0.596721 0.447931 0.305863 0.064 Uiso 1 1 calc R . . . .
C00D C 0.7228(9) 0.5149(3) 0.3069(5) 0.0580(19) Uani 1 1 d . U . . .
H00D H 0.722948 0.519501 0.256192 0.070 Uiso 1 1 calc R . . . .
C00F C 0.8006(9) 0.5513(3) 0.3501(5) 0.0556(18) Uani 1 1 d . U . . .
H00F H 0.855974 0.578877 0.328848 0.067 Uiso 1 1 calc R . . . .
C00H C 0.1422(4) 0.36687(16) 0.3512(2) 0.082(2) Uani 1 1 d . U . . .
H00H H 0.098278 0.335743 0.332938 0.098 Uiso 1 1 calc R . . . .
C009 C 0.2875(5) 0.36546(18) 0.3796(3) 0.066(2) Uani 1 1 d G U . . .
H009 H 0.340890 0.333381 0.380475 0.080 Uiso 1 1 calc R . . . .
C007 C 0.3531(5) 0.4120(2) 0.4069(3) 0.0559(17) Uani 1 1 d G U . . .
C00E C 0.2734(7) 0.45992(19) 0.4056(4) 0.070(2) Uani 1 1 d G U . . .
H00E H 0.317265 0.491047 0.423854 0.084 Uiso 1 1 calc R . . . .
C00L C 0.1280(7) 0.46133(16) 0.3772(4) 0.082(2) Uani 1 1 d G U . . .
H00L H 0.074653 0.493410 0.376318 0.099 Uiso 1 1 calc R . . . .
C00J C 0.0624(5) 0.41481(18) 0.3499(3) 0.088(2) Uani 1 1 d G U . . .
H00J H -0.034842 0.415758 0.330860 0.106 Uiso 1 1 calc R . . . .
C00K C 0.9588(11) 0.6229(3) 0.4458(6) 0.085(3) Uani 1 1 d . U . . .
H00A H 0.929286 0.630828 0.396224 0.127 Uiso 1 1 calc GR . . . .
H00C H 1.062659 0.612045 0.446544 0.127 Uiso 1 1 calc GR . . . .
H00G H 0.946159 0.654211 0.475760 0.127 Uiso 1 1 calc GR . . . .
C00M C 0.7522(5) 0.28177(16) 0.3627(3) 0.103(2) Uani 1 1 d . U . . .
H00M H 0.799655 0.272193 0.319076 0.123 Uiso 1 1 calc R . . . .
C00I C 0.6927(6) 0.33296(16) 0.3709(3) 0.087(2) Uani 1 1 d G U . . .
H00I H 0.700452 0.357630 0.332824 0.105 Uiso 1 1 calc R . . . .
C00C C 0.6217(7) 0.3473(2) 0.4362(3) 0.0596(18) Uani 1 1 d G U . . .
C00G C 0.6102(7) 0.3104(2) 0.4931(3) 0.072(2) Uani 1 1 d G U . . .
H00K H 0.562680 0.319973 0.536753 0.087 Uiso 1 1 calc R . . . .
C00O C 0.6696(7) 0.2592(2) 0.4849(3) 0.092(2) Uani 1 1 d G U . . .
H00O H 0.661881 0.234536 0.523007 0.110 Uiso 1 1 calc R . . . .
C00N C 0.7406(6) 0.24489(17) 0.4197(3) 0.101(2) Uani 1 1 d G U . . .
H00N H 0.780369 0.210645 0.414169 0.121 Uiso 1 1 calc R . . . .
H04 H 0.505(6) 0.4262(15) 0.4915(11) 0.11(3) Uiso 1 1 d D . . . .

loop_
_atom_site_aniso_label
_atom_site_aniso_U_11
_atom_site_aniso_U_22
_atom_site_aniso_U_33
_atom_site_aniso_U_23
_atom_site_aniso_U_13
_atom_site_aniso_U_12
Br01 0.0801(5) 0.0562(4) 0.0509(5) 0.0020(5) 0.0034(5) 0.0038(5)
Br02 0.1332(9) 0.0879(7) 0.0669(6) -0.0046(6) 0.0008(7) -0.0348(6)
Mn03 0.0883(13) 0.0511(10) 0.0470(11) 0.000 0.0093(11) 0.000
P04 0.0563(10) 0.0399(10) 0.0382(10) -0.0035(9) -0.0011(10) 0.0050(9)
O005 0.063(3) 0.061(3) 0.056(3) 0.003(2) 0.012(3) -0.017(2)
C006 0.041(3) 0.044(3) 0.033(3) 0.004(3) 0.001(3) 0.009(3)
C008 0.042(3) 0.050(3) 0.047(3) 0.006(3) 0.009(3) 0.006(3)
C00A 0.051(3) 0.050(3) 0.035(3) -0.001(3) 0.002(3) 0.007(3)
C00B 0.066(4) 0.058(3) 0.037(3) 0.002(3) -0.005(3) 0.009(3)
C00D 0.064(4) 0.070(4) 0.041(4) 0.007(3) 0.005(3) 0.020(3)
C00F 0.055(3) 0.058(3) 0.054(3) 0.009(3) 0.015(3) 0.009(3)
C00H 0.072(4) 0.088(4) 0.085(4) 0.007(4) -0.016(4) -0.010(4)
C009 0.067(4) 0.067(4) 0.066(4) 0.007(4) -0.009(4) -0.005(3)
C007 0.063(3) 0.054(3) 0.051(3) 0.009(3) -0.005(3) 0.003(3)
C00E 0.065(4) 0.071(4) 0.075(4) 0.014(4) -0.009(4) 0.010(3)
C00L 0.068(4) 0.086(4) 0.093(5) 0.020(4) -0.007(4) 0.009(4)
C00J 0.062(4) 0.103(4) 0.100(5) 0.018(4) -0.006(4) -0.001(3)
C00K 0.084(6) 0.080(5) 0.091(7) 0.013(5) 0.006(6) -0.026(4)
C00M 0.136(5) 0.084(4) 0.088(4) -0.033(4) 0.012(5) 0.027(4)
C00I 0.114(4) 0.073(4) 0.075(4) -0.017(4) 0.011(4) 0.017(4)
C00C 0.075(3) 0.047(3) 0.056(3) -0.010(3) 0.004(3) 0.010(3)
C00G 0.104(4) 0.046(3) 0.067(4) -0.004(3) -0.002(4) 0.019(3)
C00O 0.128(5) 0.058(4) 0.091(4) -0.008(4) -0.005(4) 0.022(4)
C00N 0.131(5) 0.073(4) 0.100(4) -0.023(4) 0.002(4) 0.031(4)

_geom_special_details            
;
 All esds (except the esd in the dihedral angle between two l.s. planes)
 are estimated using the full covariance matrix.  The cell esds are taken
 into account individually in the estimation of esds in distances, angles
 and torsion angles; correlations between esds in cell parameters are only
 used when they are defined by crystal symmetry.  An approximate (isotropic)
 treatment of cell esds is used for estimating esds involving l.s. planes.
;
loop_
_geom_bond_atom_site_label_1
_geom_bond_atom_site_label_2
_geom_bond_distance
_geom_bond_site_symmetry_2
_geom_bond_publ_flag
Br01 Mn03 2.5386(17) . ?
Br02 Mn03 2.5089(18) . ?
P04 C00A 1.778(8) . ?
P04 C007 1.781(5) . ?
P04 C00C 1.781(5) . ?
O005 C008 1.352(9) . ?
O005 C00K 1.501(10) . ?
C006 C006 1.480(14) 4_566 ?
C006 C008 1.404(10) . ?
C006 C00A 1.409(10) . ?
C008 C00F 1.403(11) . ?
C00A C00B 1.411(10) . ?
C00B C00D 1.374(11) . ?
C00D C00F 1.384(11) . ?
C00H C009 1.3900 . ?
C00H C00J 1.3900 . ?
C009 C007 1.3900 . ?
C007 C00E 1.3900 . ?
C00E C00L 1.3900 . ?
C00L C00J 1.3900 . ?
C00M C00I 1.3900 . ?
C00M C00N 1.3900 . ?
C00I C00C 1.3900 . ?
C00C C00G 1.3900 . ?
C00G C00O 1.3900 . ?
C00O C00N 1.3900 . ?

loop_
_geom_angle_atom_site_label_1
_geom_angle_atom_site_label_2
_geom_angle_atom_site_label_3
_geom_angle
_geom_angle_site_symmetry_1
_geom_angle_site_symmetry_3
_geom_angle_publ_flag
Br01 Mn03 Br01 117.10(9) . 3_655 ?
Br02 Mn03 Br01 109.92(5) 3_655 3_655 ?
Br02 Mn03 Br01 109.91(5) . . ?
Br02 Mn03 Br01 105.06(5) 3_655 . ?
Br02 Mn03 Br01 105.06(5) . 3_655 ?
Br02 Mn03 Br02 109.75(9) . 3_655 ?
C00A P04 C007 108.4(3) . . ?
C00A P04 C00C 114.8(3) . . ?
C00C P04 C007 110.5(3) . . ?
C008 O005 C00K 118.2(6) . . ?
C008 C006 C006 119.3(7) . 4_566 ?
C008 C006 C00A 118.2(7) . . ?
C00A C006 C006 122.5(7) . 4_566 ?
O005 C008 C006 113.9(6) . . ?
O005 C008 C00F 124.5(7) . . ?
C00F C008 C006 121.6(7) . . ?
C006 C00A P04 122.5(6) . . ?
C006 C00A C00B 120.4(7) . . ?
C00B C00A P04 117.1(6) . . ?
C00D C00B C00A 119.2(7) . . ?
C00B C00D C00F 122.3(8) . . ?
C00D C00F C008 118.3(7) . . ?
C009 C00H C00J 120.0 . . ?
C007 C009 C00H 120.0 . . ?
C009 C007 P04 121.3(3) . . ?
C009 C007 C00E 120.0 . . ?
C00E C007 P04 118.7(3) . . ?
C00L C00E C007 120.0 . . ?
C00E C00L C00J 120.0 . . ?
C00L C00J C00H 120.0 . . ?
C00I C00M C00N 120.0 . . ?
C00C C00I C00M 120.0 . . ?
C00I C00C P04 122.0(3) . . ?
C00I C00C C00G 120.0 . . ?
C00G C00C P04 117.9(3) . . ?
C00C C00G C00O 120.0 . . ?
C00N C00O C00G 120.0 . . ?
C00O C00N C00M 120.0 . . ?

_shelx_res_file                  
;
TITL mo_ZHOUSX_0m_a.res in C222(1)
    mo_zhousx_0m_a.res
    created by SHELXL-2018/3 at 10:37:15 on 03-Apr-2024
REM Old TITL Integration of ZHOUSX
REM SHELXT solution in C222(1): R1 0.212, Rweak 0.144, Alpha 0.007
REM <I/s> 0.419 for 10 systematic absences, Orientation as input
REM Flack x = -0.280 ( 0.045 ) from 689 Parsons' quotients
REM Formula found by SHELXT: C41 Cl2 Mn5
CELL 0.71073 8.8697 24.9545 18.197 90 90 90
ZERR 4 0.0057 0.0173 0.0125 0 0 0
LATT -7
SYMM -X,-Y,0.5+Z
SYMM -X,+Y,0.5-Z
SYMM +X,-Y,-Z
SFAC C H Br Mn O P
UNIT 152 136 16 4 8 8
DFIX 0.9 P04 H04
DELU 0.01 0.02
SIMU 0.01 0.02 2

L.S. 10
PLAN  20
TEMP 21.85
LIST 6
fmap 2
acta
TWIN -1 0 0 0 -1 0 0 0 -1 2
OMIT 0 50
REM <olex2.extras>
REM <HklSrc "%.\\mo_ZHOUSX_0m_a.hkl">
REM </olex2.extras>

WGHT    0.075900
BASF  -0.02455
FVAR       0.24430
BR01  3    0.625134    0.602968    0.147799    11.00000    0.08014    0.05620 =
         0.05089    0.00200    0.00344    0.00377
BR02  3    0.691457    0.713891    0.313302    11.00000    0.13319    0.08790 =
         0.06691   -0.00460    0.00080   -0.03482
MN03  4    0.500000    0.656042    0.250000    10.50000    0.08825    0.05112 =
         0.04697    0.00000    0.00925    0.00000
P04   6    0.535116    0.411038    0.448233    11.00000    0.05633    0.03992 =
         0.03823   -0.00352   -0.00108    0.00497
O005  5    0.862390    0.578359    0.475262    11.00000    0.06334    0.06072 =
         0.05609    0.00309    0.01222   -0.01673
C006  1    0.716354    0.502567    0.459489    11.00000    0.04138    0.04391 =
         0.03304    0.00383    0.00124    0.00859
C008  1    0.793803    0.545398    0.426665    11.00000    0.04154    0.05009 =
         0.04711    0.00646    0.00878    0.00593
C00A  1    0.640585    0.466065    0.413396    11.00000    0.05093    0.05034 =
         0.03462   -0.00082    0.00226    0.00677
C00B  1    0.645382    0.472335    0.336349    11.00000    0.06594    0.05808 =
         0.03658    0.00171   -0.00475    0.00871
AFIX  43
H00B  2    0.596721    0.447931    0.305863    11.00000   -1.20000
AFIX   0
C00D  1    0.722816    0.514932    0.306914    11.00000    0.06374    0.06958 =
         0.04067    0.00696    0.00545    0.02020
AFIX  43
H00D  2    0.722948    0.519501    0.256192    11.00000   -1.20000
AFIX   0
C00F  1    0.800610    0.551272    0.350077    11.00000    0.05479    0.05823 =
         0.05375    0.00864    0.01472    0.00898
AFIX  43
H00F  2    0.855974    0.578877    0.328848    11.00000   -1.20000
AFIX  66
C00H  1    0.142170    0.366870    0.351160    11.00000    0.07182    0.08834 =
         0.08538    0.00724   -0.01575   -0.01017
AFIX  43
H00H  2    0.098278    0.335743    0.332938    11.00000   -1.20000
AFIX  65
C009  1    0.287527    0.365456    0.379641    11.00000    0.06675    0.06672 =
         0.06553    0.00726   -0.00941   -0.00543
AFIX  43
H009  2    0.340890    0.333381    0.380475    11.00000   -1.20000
AFIX  65
C007  1    0.353129    0.411980    0.406877    11.00000    0.06252    0.05430 =
         0.05080    0.00905   -0.00460    0.00252
C00E  1    0.273373    0.459919    0.405631    11.00000    0.06491    0.07068 =
         0.07479    0.01404   -0.00885    0.00968
AFIX  43
H00E  2    0.317265    0.491047    0.423854    11.00000   -1.20000
AFIX  65
C00L  1    0.128015    0.461335    0.377151    11.00000    0.06784    0.08628 =
         0.09267    0.02011   -0.00652    0.00916
AFIX  43
H00L  2    0.074653    0.493410    0.376318    11.00000   -1.20000
AFIX  65
C00J  1    0.062412    0.414811    0.349915    11.00000    0.06247    0.10311 =
         0.09961    0.01812   -0.00630   -0.00092
AFIX  43
H00J  2   -0.034842    0.415758    0.330860    11.00000   -1.20000
AFIX   0
C00K  1    0.958811    0.622871    0.445792    11.00000    0.08418    0.07971 =
         0.09054    0.01347    0.00563   -0.02599
AFIX 137
H00A  2    0.929286    0.630828    0.396224    11.00000   -1.50000
H00C  2    1.062659    0.612045    0.446544    11.00000   -1.50000
H00G  2    0.946159    0.654211    0.475760    11.00000   -1.50000
AFIX  66
C00M  1    0.752158    0.281769    0.362706    11.00000    0.13589    0.08401 =
         0.08787   -0.03306    0.01187    0.02712
AFIX  43
H00M  2    0.799655    0.272193    0.319076    11.00000   -1.20000
AFIX  65
C00I  1    0.692722    0.332958    0.370942    11.00000    0.11430    0.07267 =
         0.07485   -0.01678    0.01143    0.01749
AFIX  43
H00I  2    0.700452    0.357630    0.332824    11.00000   -1.20000
AFIX  65
C00C  1    0.621732    0.347271    0.436151    11.00000    0.07541    0.04713 =
         0.05623   -0.00952    0.00366    0.00985
C00G  1    0.610177    0.310396    0.493124    11.00000    0.10400    0.04588 =
         0.06665   -0.00406   -0.00157    0.01930
AFIX  43
H00K  2    0.562680    0.319973    0.536753    11.00000   -1.20000
AFIX  65
C00O  1    0.669612    0.259207    0.484888    11.00000    0.12780    0.05762 =
         0.09068   -0.00762   -0.00467    0.02240
AFIX  43
H00O  2    0.661881    0.234536    0.523007    11.00000   -1.20000
AFIX  65
C00N  1    0.740603    0.244894    0.419679    11.00000    0.13130    0.07254 =
         0.09988   -0.02335    0.00160    0.03150
AFIX  43
H00N  2    0.780369    0.210645    0.414169    11.00000   -1.20000
AFIX   0
H04   2    0.505347    0.426224    0.491461    11.00000    0.11039
HKLF 4


REM  mo_ZHOUSX_0m_a.res in C222(1)
REM wR2 = 0.1800, GooF = S = 1.030, Restrained GooF = 1.027 for all data
REM R1 = 0.0647 for 2050 Fo > 4sig(Fo) and 0.1401 for all 3566 data
REM 195 parameters refined using 195 restraints

END

WGHT      0.0759      0.0000

REM Highest difference peak  1.606,  deepest hole -0.494,  1-sigma level  0.106
Q1    1   1.0000  0.6430  0.2500  10.50000  0.05    1.61
Q2    1   0.4947  0.4206  0.5312  11.00000  0.05    0.48
Q3    1   0.5000  0.4984  0.2500  10.50000  0.05    0.46
Q4    1   0.6574  0.6761  0.2623  11.00000  0.05    0.45
Q5    1   0.5000  0.6268  0.2500  10.50000  0.05    0.36
Q6    1   0.3687  0.3991  0.5421  11.00000  0.05    0.36
Q7    1   0.5000  0.6716  0.2500  10.50000  0.05    0.35
Q8    1   0.8880  0.6520  0.2907  11.00000  0.05    0.35
Q9    1   0.7011  0.5484  0.1629  11.00000  0.05    0.34
Q10   1   0.6381  0.6415  0.0830  11.00000  0.05    0.33
Q11   1   0.7835  0.2682  0.4053  11.00000  0.05    0.32
Q12   1   0.7192  0.6061  0.1845  11.00000  0.05    0.32
Q13   1   0.7375  0.3403  0.4002  11.00000  0.05    0.32
Q14   1   0.7713  0.6586  0.2139  11.00000  0.05    0.31
Q15   1   0.8665  0.6106  0.3511  11.00000  0.05    0.31
Q16   1   0.5446  0.3911  0.4451  11.00000  0.05    0.31
Q17   1   0.8021  0.2611  0.5587  11.00000  0.05    0.31
Q18   1   1.0000  0.5673  0.2500  10.50000  0.05    0.30
Q19   1   0.6693  0.5307  0.3982  11.00000  0.05    0.30
Q20   1   0.0981  0.4371  0.3783  11.00000  0.05    0.30
;
_shelx_res_checksum              63889
_olex2_submission_special_instructions 'No special instructions were received'
loop_
_twin_individual_id
_twin_individual_mass_fraction_refined
1 1.02(2)
2 -0.02(2)

####################################################################### 
# 
# This file contains crystal structure data downloaded from the 
# Cambridge Structural Database (CSD) hosted by the Cambridge 
# Crystallographic Data Centre (CCDC).
# 
# Full information about CCDC data access policies and citation 
# guidelines are available at http://www.ccdc.cam.ac.uk/access/V1 
# 
# Audit and citation data items may have been added by the CCDC. 
# Please retain this information to preserve the provenance of 
# this file and to allow appropriate attribution of the data. 
# 
#######################################################################

data_mo_240708lj1_0m
_database_code_depnum_ccdc_archive 'CCDC 2450544'
loop_
_audit_author_name
_audit_author_address
'Jing Li'
;Guangxi University
China
;
_audit_update_record             
;
2025-05-13 deposited with the CCDC.	2026-03-09 downloaded from the CCDC.
;
_audit_creation_date             2024-07-17
_audit_creation_method           
;
Olex2 1.5
(compiled 2024.02.16 svn.r378c4104 for OlexSys, GUI svn.r6928)
;
_shelx_SHELXL_version_number     2018/3
_chemical_name_common            ?
_chemical_name_systematic        ?
_chemical_formula_moiety         'Br4 Mn, C38 H34 O2 P2'
_chemical_formula_sum            'C38 H34 Br4 Mn O2 P2'
_chemical_formula_weight         959.17
_chemical_absolute_configuration ad
_chemical_melting_point          ?
loop_
_atom_type_symbol
_atom_type_description
_atom_type_scat_dispersion_real
_atom_type_scat_dispersion_imag
_atom_type_scat_source
C C 0.0033 0.0016 'International Tables Vol C Tables 4.2.6.8 and 6.1.1.4'
H H 0.0000 0.0000 'International Tables Vol C Tables 4.2.6.8 and 6.1.1.4'
Br Br -0.2901 2.4595 'International Tables Vol C Tables 4.2.6.8 and 6.1.1.4'
Mn Mn 0.3368 0.7283 'International Tables Vol C Tables 4.2.6.8 and 6.1.1.4'
O O 0.0106 0.0060 'International Tables Vol C Tables 4.2.6.8 and 6.1.1.4'
P P 0.1023 0.0942 'International Tables Vol C Tables 4.2.6.8 and 6.1.1.4'

_shelx_space_group_comment       
;
The symmetry employed for this shelxl refinement is uniquely defined
by the following loop, which should always be used as a source of
symmetry information in preference to the above space-group names.
They are only intended as comments.
;
_space_group_crystal_system      monoclinic
_space_group_IT_number           4
_space_group_name_H-M_alt        'P 1 21 1'
_space_group_name_Hall           'P 2yb'
loop_
_space_group_symop_operation_xyz
'x, y, z'
'-x, y+1/2, -z'

_cell_length_a                   12.3199(6)
_cell_length_b                   11.2470(4)
_cell_length_c                   14.7379(6)
_cell_angle_alpha                90
_cell_angle_beta                 106.670(2)
_cell_angle_gamma                90
_cell_volume                     1956.29(14)
_cell_formula_units_Z            2
_cell_measurement_reflns_used    8349
_cell_measurement_temperature    301.00
_cell_measurement_theta_max      28.139
_cell_measurement_theta_min      2.629
_shelx_estimated_absorpt_T_max   0.464
_shelx_estimated_absorpt_T_min   0.464
_exptl_absorpt_coefficient_mu    4.535
_exptl_absorpt_correction_T_max  0.7457
_exptl_absorpt_correction_T_min  0.2404
_exptl_absorpt_correction_type   multi-scan
_exptl_absorpt_process_details   
;
SADABS-2016/2 (Bruker,2016/2) was used for absorption correction.
wR2(int) was 0.1447 before and 0.0893 after correction.
The Ratio of minimum to maximum transmission is 0.3224.
The \l/2 correction factor is Not present.
;
_exptl_absorpt_special_details   ?
_exptl_crystal_colour            ?
_exptl_crystal_density_diffrn    1.628
_exptl_crystal_density_meas      ?
_exptl_crystal_density_method    ?
_exptl_crystal_description       block
_exptl_crystal_F_000             946
_exptl_crystal_size_max          0.2
_exptl_crystal_size_mid          0.2
_exptl_crystal_size_min          0.2
_exptl_transmission_factor_max   ?
_exptl_transmission_factor_min   ?
_diffrn_reflns_av_R_equivalents  0.0648
_diffrn_reflns_av_unetI/netI     0.0959
_diffrn_reflns_Laue_measured_fraction_full 0.998
_diffrn_reflns_Laue_measured_fraction_max 0.998
_diffrn_reflns_limit_h_max       16
_diffrn_reflns_limit_h_min       -16
_diffrn_reflns_limit_k_max       15
_diffrn_reflns_limit_k_min       -13
_diffrn_reflns_limit_l_max       19
_diffrn_reflns_limit_l_min       -19
_diffrn_reflns_number            22199
_diffrn_reflns_point_group_measured_fraction_full 0.937
_diffrn_reflns_point_group_measured_fraction_max 0.912
_diffrn_reflns_theta_full        25.242
_diffrn_reflns_theta_max         28.307
_diffrn_reflns_theta_min         2.315
_diffrn_ambient_temperature      301.00
_diffrn_detector_area_resol_mean ?
_diffrn_measured_fraction_theta_full 0.998
_diffrn_measured_fraction_theta_max 0.998
_diffrn_measurement_device_type  'Bruker APEX-II CCD'
_diffrn_measurement_method       '\f and \w scans'
_diffrn_radiation_type           MoK\a
_diffrn_radiation_wavelength     0.71073
_diffrn_source                   ?
_diffrn_source_current           1.4
_diffrn_source_power             0.07
_diffrn_source_voltage           50.0
_diffrn_standards_number         0
_reflns_Friedel_coverage         0.741
_reflns_Friedel_fraction_full    0.870
_reflns_Friedel_fraction_max     0.816
_reflns_number_gt                6197
_reflns_number_total             8865
_reflns_special_details          
;
 Reflections were merged by SHELXL according to the crystal
 class for the calculation of statistics and refinement.
 
 _reflns_Friedel_fraction is defined as the number of unique
 Friedel pairs measured divided by the number that would be
 possible theoretically, ignoring centric projections and
 systematic absences.
;
_reflns_threshold_expression     'I > 2\s(I)'
_computing_cell_refinement       'SAINT V8.40B (?, 2016)'
_computing_data_collection       ?
_computing_data_reduction        'SAINT V8.40B (?, 2016)'
_computing_molecular_graphics    'Olex2 1.5 (Dolomanov et al., 2009)'
_computing_publication_material  'Olex2 1.5 (Dolomanov et al., 2009)'
_computing_structure_refinement  'SHELXL 2018/3 (Sheldrick, 2015)'
_computing_structure_solution    'SHELXT 2018/2 (Sheldrick, 2018)'
_refine_diff_density_max         0.421
_refine_diff_density_min         -0.723
_refine_diff_density_rms         0.096
_refine_ls_abs_structure_details 
;
 Flack x determined using 2076 quotients [(I+)-(I-)]/[(I+)+(I-)]
 (Parsons, Flack and Wagner, Acta Cryst. B69 (2013) 249-259).
;
_refine_ls_abs_structure_Flack   0.030(10)
_refine_ls_extinction_coef       .
_refine_ls_extinction_method     none
_refine_ls_goodness_of_fit_ref   1.049
_refine_ls_hydrogen_treatment    mixed
_refine_ls_matrix_type           full
_refine_ls_number_parameters     434
_refine_ls_number_reflns         8865
_refine_ls_number_restraints     1
_refine_ls_R_factor_all          0.0759
_refine_ls_R_factor_gt           0.0470
_refine_ls_restrained_S_all      1.049
_refine_ls_shift/su_max          0.000
_refine_ls_shift/su_mean         0.000
_refine_ls_structure_factor_coef Fsqd
_refine_ls_weighting_details     
'w=1/[\s^2^(Fo^2^)+(0.0083P)^2^+0.2378P] where P=(Fo^2^+2Fc^2^)/3'
_refine_ls_weighting_scheme      calc
_refine_ls_wR_factor_gt          0.1016
_refine_ls_wR_factor_ref         0.1180
_refine_special_details          ?
_olex2_refinement_description    
;
1. Fixed Uiso
 At 1.2 times of:
  All C(H) groups
 At 1.5 times of:
  All C(H,H,H) groups
2.a Aromatic/amide H refined with riding coordinates:
 C3(H3), C4(H4), C5(H5), C10(H10), C11(H11), C12(H12), C16(H16), C17(H17),
 C18(H18), C19(H19), C20(H20), C22(H22), C23(H23), C24(H24), C25(H25), C26(H26),
  C28(H28), C29(H29), C30(H30), C31(H31), C32(H32), C34(H34), C35(H35),
 C36(H36), C37(H37), C38(H38)
2.b Idealised Me refined as rotating group:
 C1(H1A,H1B,H1C), C14(H14A,H14B,H14C)
;
_atom_sites_solution_hydrogens   mixed
_atom_sites_solution_primary     dual
_atom_sites_solution_secondary   ?
loop_
_atom_site_label
_atom_site_type_symbol
_atom_site_fract_x
_atom_site_fract_y
_atom_site_fract_z
_atom_site_U_iso_or_equiv
_atom_site_adp_type
_atom_site_occupancy
_atom_site_site_symmetry_order
_atom_site_calc_flag
_atom_site_refinement_flags_posn
_atom_site_refinement_flags_adp
_atom_site_refinement_flags_occupancy
_atom_site_disorder_assembly
_atom_site_disorder_group
Br1 Br 0.62935(8) 0.66054(10) 0.11553(6) 0.0661(3) Uani 1 1 d . . . . .
Br2 Br 0.68254(7) 0.30668(9) 0.17836(6) 0.0588(3) Uani 1 1 d . . . . .
Br3 Br 0.56044(7) 0.55122(9) 0.35116(6) 0.0557(2) Uani 1 1 d . . . . .
Br4 Br 0.88995(7) 0.53255(11) 0.35048(6) 0.0683(3) Uani 1 1 d . . . . .
Mn1 Mn 0.68958(10) 0.51253(13) 0.24791(8) 0.0498(3) Uani 1 1 d . . . . .
P1 P 0.17152(17) 0.33209(19) 0.36636(13) 0.0408(4) Uani 1 1 d . . . . .
H1 H 0.086(6) 0.416(6) 0.334(4) 0.027(17) Uiso 1 1 d . . . . .
P2 P 0.25840(16) 0.6720(2) 0.24878(13) 0.0400(4) Uani 1 1 d . . . . .
H2 H 0.351(5) 0.595(6) 0.251(4) 0.019(15) Uiso 1 1 d . . . . .
O1 O 0.0231(5) 0.3058(6) 0.1177(4) 0.0597(16) Uani 1 1 d . . . . .
O2 O 0.2664(6) 0.4702(7) 0.0672(4) 0.0684(19) Uani 1 1 d . . . . .
C1 C -0.0780(9) 0.2461(12) 0.0643(7) 0.083(4) Uani 1 1 d . . . . .
H1A H -0.105527 0.282490 0.003021 0.124 Uiso 1 1 calc R U . . .
H1B H -0.134754 0.252062 0.097145 0.124 Uiso 1 1 calc R U . . .
H1C H -0.061455 0.163888 0.056916 0.124 Uiso 1 1 calc R U . . .
C2 C 0.0193(6) 0.4273(9) 0.1286(5) 0.046(2) Uani 1 1 d . . . . .
C3 C -0.0779(6) 0.4954(10) 0.0987(6) 0.054(2) Uani 1 1 d . . . . .
H3 H -0.147432 0.459531 0.070251 0.065 Uiso 1 1 calc R U . . .
C4 C -0.0709(7) 0.6153(11) 0.1111(6) 0.062(3) Uani 1 1 d . . . . .
H4 H -0.136635 0.660562 0.090620 0.074 Uiso 1 1 calc R U . . .
C5 C 0.0315(6) 0.6729(9) 0.1537(5) 0.0476(19) Uani 1 1 d . . . . .
H5 H 0.035557 0.755080 0.160471 0.057 Uiso 1 1 calc R U . . .
C6 C 0.1272(6) 0.6017(8) 0.1854(5) 0.0397(18) Uani 1 1 d . . . . .
C7 C 0.1233(6) 0.4792(7) 0.1739(5) 0.0383(17) Uani 1 1 d . . . . .
C8 C 0.2264(6) 0.4018(7) 0.2034(5) 0.0356(16) Uani 1 1 d . . . . .
C9 C 0.2553(6) 0.3342(8) 0.2848(5) 0.0430(18) Uani 1 1 d . . . . .
C10 C 0.3513(7) 0.2591(8) 0.3059(6) 0.051(2) Uani 1 1 d . . . . .
H10 H 0.370368 0.212844 0.360448 0.061 Uiso 1 1 calc R U . . .
C11 C 0.4162(7) 0.2562(9) 0.2434(7) 0.058(2) Uani 1 1 d . . . . .
H11 H 0.479533 0.207046 0.256486 0.069 Uiso 1 1 calc R U . . .
C12 C 0.3898(7) 0.3234(9) 0.1633(6) 0.055(2) Uani 1 1 d . . . . .
H12 H 0.434933 0.319633 0.122451 0.066 Uiso 1 1 calc R U . . .
C13 C 0.2969(7) 0.3965(9) 0.1424(6) 0.050(2) Uani 1 1 d . . . . .
C14 C 0.3351(10) 0.4741(13) 0.0022(8) 0.088(4) Uani 1 1 d . . . . .
H14A H 0.301052 0.527141 -0.049134 0.132 Uiso 1 1 calc R U . . .
H14B H 0.340027 0.395859 -0.022374 0.132 Uiso 1 1 calc R U . . .
H14C H 0.409707 0.501894 0.034994 0.132 Uiso 1 1 calc R U . . .
C15 C 0.2826(6) 0.8065(8) 0.1934(5) 0.0459(19) Uani 1 1 d . . . . .
C16 C 0.2318(9) 0.9111(9) 0.2040(6) 0.059(2) Uani 1 1 d . . . . .
H16 H 0.185083 0.914834 0.243576 0.071 Uiso 1 1 calc R U . . .
C17 C 0.2494(9) 1.0112(10) 0.1564(6) 0.069(3) Uani 1 1 d . . . . .
H17 H 0.213361 1.082169 0.162370 0.083 Uiso 1 1 calc R U . . .
C18 C 0.3209(10) 1.0055(12) 0.0998(6) 0.078(3) Uani 1 1 d . . . . .
H18 H 0.334863 1.073494 0.069061 0.094 Uiso 1 1 calc R U . . .
C19 C 0.3719(9) 0.9000(12) 0.0884(7) 0.069(3) Uani 1 1 d . . . . .
H19 H 0.418581 0.897129 0.048788 0.083 Uiso 1 1 calc R U . . .
C20 C 0.3550(7) 0.8003(10) 0.1340(6) 0.057(2) Uani 1 1 d . . . . .
H20 H 0.390080 0.729202 0.126599 0.068 Uiso 1 1 calc R U . . .
C21 C 0.2572(7) 0.6972(7) 0.3673(5) 0.0421(17) Uani 1 1 d . . . . .
C22 C 0.1627(7) 0.6653(7) 0.3973(5) 0.0438(17) Uani 1 1 d . . . . .
H22 H 0.098656 0.633005 0.354605 0.053 Uiso 1 1 calc R U . . .
C23 C 0.1660(8) 0.6824(8) 0.4903(5) 0.052(2) Uani 1 1 d . . . . .
H23 H 0.104875 0.659200 0.511282 0.063 Uiso 1 1 calc R U . . .
C24 C 0.2591(9) 0.7335(9) 0.5526(6) 0.061(3) Uani 1 1 d . . . . .
H24 H 0.260629 0.745072 0.615400 0.074 Uiso 1 1 calc R U . . .
C25 C 0.3503(9) 0.7678(10) 0.5223(7) 0.067(3) Uani 1 1 d . . . . .
H25 H 0.411903 0.804267 0.564836 0.081 Uiso 1 1 calc R U . . .
C26 C 0.3522(8) 0.7494(9) 0.4310(6) 0.056(2) Uani 1 1 d . . . . .
H26 H 0.414951 0.770967 0.411640 0.067 Uiso 1 1 calc R U . . .
C27 C 0.2611(6) 0.3647(7) 0.4839(5) 0.0449(19) Uani 1 1 d . . . . .
C28 C 0.2286(9) 0.3263(10) 0.5615(6) 0.061(2) Uani 1 1 d . . . . .
H28 H 0.163509 0.280862 0.553742 0.074 Uiso 1 1 calc R U . . .
C29 C 0.2954(11) 0.3572(12) 0.6505(6) 0.082(4) Uani 1 1 d . . . . .
H29 H 0.274844 0.332674 0.703563 0.098 Uiso 1 1 calc R U . . .
C30 C 0.3918(11) 0.4237(12) 0.6619(8) 0.086(4) Uani 1 1 d . . . . .
H30 H 0.435483 0.444673 0.722369 0.103 Uiso 1 1 calc R U . . .
C31 C 0.4238(9) 0.4593(11) 0.5843(8) 0.074(3) Uani 1 1 d . . . . .
H31 H 0.489763 0.503449 0.592455 0.089 Uiso 1 1 calc R U . . .
C32 C 0.3592(7) 0.4302(8) 0.4950(6) 0.053(2) Uani 1 1 d . . . . .
H32 H 0.380927 0.454121 0.442413 0.064 Uiso 1 1 calc R U . . .
C33 C 0.1004(6) 0.1939(8) 0.3643(5) 0.0436(18) Uani 1 1 d . . . . .
C34 C 0.1557(8) 0.0946(8) 0.4080(7) 0.055(2) Uani 1 1 d . . . . .
H34 H 0.230951 0.100282 0.444366 0.066 Uiso 1 1 calc R U . . .
C35 C 0.1017(10) -0.0130(9) 0.3989(8) 0.069(3) Uani 1 1 d . . . . .
H35 H 0.140694 -0.079432 0.429164 0.083 Uiso 1 1 calc R U . . .
C36 C -0.0072(11) -0.0240(10) 0.3464(8) 0.076(3) Uani 1 1 d . . . . .
H36 H -0.042444 -0.097879 0.339269 0.091 Uiso 1 1 calc R U . . .
C37 C -0.0665(9) 0.0758(12) 0.3032(7) 0.076(3) Uani 1 1 d . . . . .
H37 H -0.142486 0.068340 0.269275 0.091 Uiso 1 1 calc R U . . .
C38 C -0.0143(8) 0.1868(9) 0.3097(6) 0.058(2) Uani 1 1 d . . . . .
H38 H -0.053297 0.253288 0.279428 0.070 Uiso 1 1 calc R U . . .

loop_
_atom_site_aniso_label
_atom_site_aniso_U_11
_atom_site_aniso_U_22
_atom_site_aniso_U_33
_atom_site_aniso_U_23
_atom_site_aniso_U_13
_atom_site_aniso_U_12
Br1 0.0629(6) 0.0834(7) 0.0547(5) 0.0130(5) 0.0212(4) 0.0185(5)
Br2 0.0473(5) 0.0740(6) 0.0581(5) -0.0062(5) 0.0199(4) 0.0037(4)
Br3 0.0407(4) 0.0682(6) 0.0638(5) 0.0018(5) 0.0241(4) 0.0014(4)
Br4 0.0356(4) 0.1116(9) 0.0567(5) -0.0093(6) 0.0118(4) -0.0035(5)
Mn1 0.0359(6) 0.0699(9) 0.0446(6) 0.0010(6) 0.0131(5) 0.0028(6)
P1 0.0375(10) 0.0464(12) 0.0407(10) 0.0036(9) 0.0147(8) 0.0035(8)
P2 0.0313(9) 0.0500(12) 0.0378(10) -0.0010(9) 0.0086(8) -0.0035(8)
O1 0.046(3) 0.071(4) 0.055(3) -0.017(3) 0.005(3) -0.020(3)
O2 0.062(4) 0.094(5) 0.061(4) 0.001(4) 0.037(3) 0.001(4)
C1 0.055(6) 0.126(10) 0.069(6) -0.054(7) 0.020(5) -0.046(6)
C2 0.035(4) 0.078(6) 0.026(3) -0.009(4) 0.008(3) -0.014(4)
C3 0.026(4) 0.089(8) 0.042(4) -0.009(4) 0.001(3) -0.014(4)
C4 0.037(5) 0.104(9) 0.037(4) 0.014(5) -0.001(3) 0.006(5)
C5 0.035(4) 0.057(5) 0.047(4) 0.009(4) 0.007(3) 0.006(4)
C6 0.036(4) 0.064(5) 0.023(3) -0.004(3) 0.014(3) -0.008(3)
C7 0.026(4) 0.055(5) 0.034(3) 0.000(3) 0.007(3) -0.002(3)
C8 0.026(3) 0.044(4) 0.033(4) -0.009(3) 0.004(3) -0.005(3)
C9 0.039(4) 0.049(5) 0.043(4) -0.005(4) 0.016(3) -0.003(3)
C10 0.034(4) 0.054(5) 0.061(5) 0.001(4) 0.007(4) 0.009(4)
C11 0.030(4) 0.061(6) 0.083(6) -0.011(5) 0.018(4) 0.009(4)
C12 0.045(5) 0.065(6) 0.060(5) -0.022(5) 0.026(4) -0.010(4)
C13 0.036(4) 0.065(6) 0.051(5) -0.008(4) 0.020(4) -0.003(4)
C14 0.097(9) 0.123(11) 0.067(6) -0.004(6) 0.059(7) -0.002(7)
C15 0.039(4) 0.066(6) 0.030(4) -0.011(4) 0.004(3) -0.007(4)
C16 0.072(6) 0.056(6) 0.055(5) 0.002(4) 0.027(5) -0.009(5)
C17 0.093(7) 0.058(6) 0.049(5) -0.005(5) 0.008(5) -0.022(5)
C18 0.092(8) 0.100(9) 0.033(4) 0.014(5) 0.002(5) -0.041(7)
C19 0.071(7) 0.093(8) 0.051(5) 0.005(5) 0.028(5) -0.023(6)
C20 0.045(5) 0.083(7) 0.047(4) -0.005(5) 0.022(4) -0.014(5)
C21 0.041(4) 0.038(4) 0.044(4) -0.001(3) 0.007(3) -0.004(3)
C22 0.047(4) 0.048(5) 0.036(4) -0.007(4) 0.010(3) -0.015(4)
C23 0.058(5) 0.059(6) 0.040(4) 0.001(4) 0.014(4) 0.001(4)
C24 0.084(7) 0.060(6) 0.034(4) -0.005(4) 0.007(4) 0.010(5)
C25 0.063(6) 0.066(6) 0.061(6) -0.018(5) -0.002(5) -0.015(5)
C26 0.051(5) 0.062(6) 0.049(5) -0.007(4) 0.005(4) -0.004(4)
C27 0.039(4) 0.044(5) 0.042(4) 0.010(3) -0.005(3) 0.025(3)
C28 0.073(6) 0.072(7) 0.039(4) 0.007(4) 0.016(4) 0.017(5)
C29 0.103(9) 0.096(9) 0.035(5) 0.006(5) 0.000(5) 0.051(7)
C30 0.075(8) 0.095(9) 0.064(7) -0.027(6) -0.017(6) 0.031(7)
C31 0.059(6) 0.079(8) 0.075(7) -0.016(6) 0.002(5) 0.008(5)
C32 0.046(5) 0.054(5) 0.054(5) -0.009(4) 0.006(4) 0.002(4)
C33 0.038(4) 0.055(5) 0.038(4) -0.006(4) 0.012(3) -0.012(3)
C34 0.058(6) 0.044(5) 0.064(6) 0.004(4) 0.020(5) 0.004(4)
C35 0.088(8) 0.050(6) 0.077(7) -0.002(5) 0.039(6) -0.006(5)
C36 0.103(9) 0.057(7) 0.087(8) -0.007(6) 0.056(7) -0.025(6)
C37 0.064(6) 0.106(10) 0.058(6) -0.015(6) 0.017(5) -0.045(6)
C38 0.051(5) 0.072(7) 0.055(5) 0.005(5) 0.022(4) 0.000(5)

_geom_special_details            
;
 All esds (except the esd in the dihedral angle between two l.s. planes)
 are estimated using the full covariance matrix.  The cell esds are taken
 into account individually in the estimation of esds in distances, angles
 and torsion angles; correlations between esds in cell parameters are only
 used when they are defined by crystal symmetry.  An approximate (isotropic)
 treatment of cell esds is used for estimating esds involving l.s. planes.
;
loop_
_geom_bond_atom_site_label_1
_geom_bond_atom_site_label_2
_geom_bond_distance
_geom_bond_site_symmetry_2
_geom_bond_publ_flag
Br1 Mn1 2.5095(16) . ?
Br2 Mn1 2.5233(17) . ?
Br3 Mn1 2.5348(13) . ?
Br4 Mn1 2.5077(15) . ?
P1 H1 1.39(7) . ?
P1 C9 1.795(7) . ?
P1 C27 1.804(8) . ?
P1 C33 1.781(8) . ?
P2 H2 1.42(6) . ?
P2 C6 1.802(8) . ?
P2 C15 1.785(9) . ?
P2 C21 1.774(8) . ?
O1 C1 1.435(10) . ?
O1 C2 1.378(12) . ?
O2 C13 1.348(11) . ?
O2 C14 1.450(10) . ?
C1 H1A 0.9600 . ?
C1 H1B 0.9600 . ?
C1 H1C 0.9600 . ?
C2 C3 1.383(13) . ?
C2 C7 1.392(10) . ?
C3 H3 0.9300 . ?
C3 C4 1.361(14) . ?
C4 H4 0.9300 . ?
C4 C5 1.397(12) . ?
C5 H5 0.9300 . ?
C5 C6 1.390(11) . ?
C6 C7 1.387(11) . ?
C7 C8 1.497(10) . ?
C8 C9 1.379(11) . ?
C8 C13 1.419(10) . ?
C9 C10 1.413(11) . ?
C10 H10 0.9300 . ?
C10 C11 1.382(12) . ?
C11 H11 0.9300 . ?
C11 C12 1.361(13) . ?
C12 H12 0.9300 . ?
C12 C13 1.371(13) . ?
C14 H14A 0.9600 . ?
C14 H14B 0.9600 . ?
C14 H14C 0.9600 . ?
C15 C16 1.362(13) . ?
C15 C20 1.419(10) . ?
C16 H16 0.9300 . ?
C16 C17 1.377(13) . ?
C17 H17 0.9300 . ?
C17 C18 1.377(15) . ?
C18 H18 0.9300 . ?
C18 C19 1.374(17) . ?
C19 H19 0.9300 . ?
C19 C20 1.355(15) . ?
C20 H20 0.9300 . ?
C21 C22 1.405(10) . ?
C21 C26 1.401(11) . ?
C22 H22 0.9300 . ?
C22 C23 1.374(10) . ?
C23 H23 0.9300 . ?
C23 C24 1.372(13) . ?
C24 H24 0.9300 . ?
C24 C25 1.377(15) . ?
C25 H25 0.9300 . ?
C25 C26 1.368(13) . ?
C26 H26 0.9300 . ?
C27 C28 1.385(12) . ?
C27 C32 1.384(12) . ?
C28 H28 0.9300 . ?
C28 C29 1.378(14) . ?
C29 H29 0.9300 . ?
C29 C30 1.372(18) . ?
C30 H30 0.9300 . ?
C30 C31 1.372(16) . ?
C31 H31 0.9300 . ?
C31 C32 1.368(13) . ?
C32 H32 0.9300 . ?
C33 C34 1.369(12) . ?
C33 C38 1.414(12) . ?
C34 H34 0.9300 . ?
C34 C35 1.369(13) . ?
C35 H35 0.9300 . ?
C35 C36 1.348(16) . ?
C36 H36 0.9300 . ?
C36 C37 1.390(18) . ?
C37 H37 0.9300 . ?
C37 C38 1.396(15) . ?
C38 H38 0.9300 . ?

loop_
_geom_angle_atom_site_label_1
_geom_angle_atom_site_label_2
_geom_angle_atom_site_label_3
_geom_angle
_geom_angle_site_symmetry_1
_geom_angle_site_symmetry_3
_geom_angle_publ_flag
Br1 Mn1 Br2 108.95(5) . . ?
Br1 Mn1 Br3 104.85(5) . . ?
Br2 Mn1 Br3 116.55(6) . . ?
Br4 Mn1 Br1 115.44(6) . . ?
Br4 Mn1 Br2 103.91(6) . . ?
Br4 Mn1 Br3 107.55(5) . . ?
C9 P1 H1 106(3) . . ?
C9 P1 C27 109.2(4) . . ?
C27 P1 H1 113(3) . . ?
C33 P1 H1 106(3) . . ?
C33 P1 C9 112.0(4) . . ?
C33 P1 C27 110.9(4) . . ?
C6 P2 H2 110(3) . . ?
C15 P2 H2 107(2) . . ?
C15 P2 C6 112.2(4) . . ?
C21 P2 H2 108(2) . . ?
C21 P2 C6 108.8(3) . . ?
C21 P2 C15 111.4(4) . . ?
C2 O1 C1 118.3(8) . . ?
C13 O2 C14 118.9(8) . . ?
O1 C1 H1A 109.5 . . ?
O1 C1 H1B 109.5 . . ?
O1 C1 H1C 109.5 . . ?
H1A C1 H1B 109.5 . . ?
H1A C1 H1C 109.5 . . ?
H1B C1 H1C 109.5 . . ?
O1 C2 C3 124.5(7) . . ?
O1 C2 C7 114.4(7) . . ?
C3 C2 C7 121.0(9) . . ?
C2 C3 H3 120.3 . . ?
C4 C3 C2 119.3(8) . . ?
C4 C3 H3 120.3 . . ?
C3 C4 H4 118.9 . . ?
C3 C4 C5 122.3(9) . . ?
C5 C4 H4 118.9 . . ?
C4 C5 H5 121.5 . . ?
C6 C5 C4 117.0(9) . . ?
C6 C5 H5 121.5 . . ?
C5 C6 P2 118.0(7) . . ?
C7 C6 P2 119.6(6) . . ?
C7 C6 C5 122.4(8) . . ?
C2 C7 C8 118.9(7) . . ?
C6 C7 C2 118.0(8) . . ?
C6 C7 C8 123.0(7) . . ?
C9 C8 C7 124.0(6) . . ?
C9 C8 C13 118.4(7) . . ?
C13 C8 C7 117.6(7) . . ?
C8 C9 P1 122.4(6) . . ?
C8 C9 C10 120.8(7) . . ?
C10 C9 P1 116.8(6) . . ?
C9 C10 H10 120.8 . . ?
C11 C10 C9 118.4(8) . . ?
C11 C10 H10 120.8 . . ?
C10 C11 H11 119.2 . . ?
C12 C11 C10 121.7(8) . . ?
C12 C11 H11 119.2 . . ?
C11 C12 H12 119.9 . . ?
C11 C12 C13 120.3(7) . . ?
C13 C12 H12 119.9 . . ?
O2 C13 C8 114.7(8) . . ?
O2 C13 C12 124.9(7) . . ?
C12 C13 C8 120.4(8) . . ?
O2 C14 H14A 109.5 . . ?
O2 C14 H14B 109.5 . . ?
O2 C14 H14C 109.5 . . ?
H14A C14 H14B 109.5 . . ?
H14A C14 H14C 109.5 . . ?
H14B C14 H14C 109.5 . . ?
C16 C15 P2 122.5(6) . . ?
C16 C15 C20 120.3(9) . . ?
C20 C15 P2 117.2(7) . . ?
C15 C16 H16 119.9 . . ?
C15 C16 C17 120.1(9) . . ?
C17 C16 H16 119.9 . . ?
C16 C17 H17 120.3 . . ?
C18 C17 C16 119.5(11) . . ?
C18 C17 H17 120.3 . . ?
C17 C18 H18 119.7 . . ?
C17 C18 C19 120.6(10) . . ?
C19 C18 H18 119.7 . . ?
C18 C19 H19 119.6 . . ?
C20 C19 C18 120.9(9) . . ?
C20 C19 H19 119.6 . . ?
C15 C20 H20 120.7 . . ?
C19 C20 C15 118.6(10) . . ?
C19 C20 H20 120.7 . . ?
C22 C21 P2 120.7(6) . . ?
C26 C21 P2 119.0(6) . . ?
C26 C21 C22 120.3(7) . . ?
C21 C22 H22 120.4 . . ?
C23 C22 C21 119.2(7) . . ?
C23 C22 H22 120.4 . . ?
C22 C23 H23 119.8 . . ?
C24 C23 C22 120.4(8) . . ?
C24 C23 H23 119.8 . . ?
C23 C24 H24 119.9 . . ?
C23 C24 C25 120.2(8) . . ?
C25 C24 H24 119.9 . . ?
C24 C25 H25 119.3 . . ?
C26 C25 C24 121.5(9) . . ?
C26 C25 H25 119.3 . . ?
C21 C26 H26 120.8 . . ?
C25 C26 C21 118.4(9) . . ?
C25 C26 H26 120.8 . . ?
C28 C27 P1 119.1(7) . . ?
C32 C27 P1 119.7(6) . . ?
C32 C27 C28 121.2(8) . . ?
C27 C28 H28 120.9 . . ?
C29 C28 C27 118.2(11) . . ?
C29 C28 H28 120.9 . . ?
C28 C29 H29 119.6 . . ?
C30 C29 C28 120.9(11) . . ?
C30 C29 H29 119.6 . . ?
C29 C30 H30 119.9 . . ?
C29 C30 C31 120.2(10) . . ?
C31 C30 H30 119.9 . . ?
C30 C31 H31 119.9 . . ?
C32 C31 C30 120.3(11) . . ?
C32 C31 H31 119.9 . . ?
C27 C32 H32 120.4 . . ?
C31 C32 C27 119.3(9) . . ?
C31 C32 H32 120.4 . . ?
C34 C33 P1 121.9(6) . . ?
C34 C33 C38 120.3(8) . . ?
C38 C33 P1 117.7(7) . . ?
C33 C34 H34 119.6 . . ?
C35 C34 C33 120.8(10) . . ?
C35 C34 H34 119.6 . . ?
C34 C35 H35 119.6 . . ?
C36 C35 C34 120.9(11) . . ?
C36 C35 H35 119.6 . . ?
C35 C36 H36 120.2 . . ?
C35 C36 C37 119.7(10) . . ?
C37 C36 H36 120.2 . . ?
C36 C37 H37 119.3 . . ?
C36 C37 C38 121.3(10) . . ?
C38 C37 H37 119.3 . . ?
C33 C38 H38 121.5 . . ?
C37 C38 C33 117.0(10) . . ?
C37 C38 H38 121.5 . . ?

loop_
_geom_torsion_atom_site_label_1
_geom_torsion_atom_site_label_2
_geom_torsion_atom_site_label_3
_geom_torsion_atom_site_label_4
_geom_torsion
_geom_torsion_site_symmetry_1
_geom_torsion_site_symmetry_2
_geom_torsion_site_symmetry_3
_geom_torsion_site_symmetry_4
_geom_torsion_publ_flag
P1 C9 C10 C11 178.4(7) . . . . ?
P1 C27 C28 C29 -176.8(7) . . . . ?
P1 C27 C32 C31 176.9(7) . . . . ?
P1 C33 C34 C35 -174.4(7) . . . . ?
P1 C33 C38 C37 175.4(7) . . . . ?
P2 C6 C7 C2 176.9(5) . . . . ?
P2 C6 C7 C8 -6.4(10) . . . . ?
P2 C15 C16 C17 -177.1(7) . . . . ?
P2 C15 C20 C19 177.7(7) . . . . ?
P2 C21 C22 C23 177.8(7) . . . . ?
P2 C21 C26 C25 -179.7(8) . . . . ?
O1 C2 C3 C4 -178.3(8) . . . . ?
O1 C2 C7 C6 178.3(6) . . . . ?
O1 C2 C7 C8 1.4(10) . . . . ?
C1 O1 C2 C3 5.9(11) . . . . ?
C1 O1 C2 C7 -174.4(7) . . . . ?
C2 C3 C4 C5 -0.2(14) . . . . ?
C2 C7 C8 C9 -81.1(9) . . . . ?
C2 C7 C8 C13 97.5(9) . . . . ?
C3 C2 C7 C6 -2.0(11) . . . . ?
C3 C2 C7 C8 -178.9(7) . . . . ?
C3 C4 C5 C6 -1.5(12) . . . . ?
C4 C5 C6 P2 -175.2(6) . . . . ?
C4 C5 C6 C7 1.5(11) . . . . ?
C5 C6 C7 C2 0.2(11) . . . . ?
C5 C6 C7 C8 177.0(6) . . . . ?
C6 P2 C15 C16 79.9(8) . . . . ?
C6 P2 C15 C20 -98.0(6) . . . . ?
C6 P2 C21 C22 -1.1(8) . . . . ?
C6 P2 C21 C26 178.8(7) . . . . ?
C6 C7 C8 C9 102.1(9) . . . . ?
C6 C7 C8 C13 -79.2(10) . . . . ?
C7 C2 C3 C4 2.0(12) . . . . ?
C7 C8 C9 P1 -0.4(11) . . . . ?
C7 C8 C9 C10 177.1(7) . . . . ?
C7 C8 C13 O2 4.8(11) . . . . ?
C7 C8 C13 C12 -177.1(8) . . . . ?
C8 C9 C10 C11 0.7(13) . . . . ?
C9 P1 C27 C28 -156.3(7) . . . . ?
C9 P1 C27 C32 25.5(7) . . . . ?
C9 P1 C33 C34 77.0(7) . . . . ?
C9 P1 C33 C38 -98.2(7) . . . . ?
C9 C8 C13 O2 -176.5(7) . . . . ?
C9 C8 C13 C12 1.6(12) . . . . ?
C9 C10 C11 C12 0.1(14) . . . . ?
C10 C11 C12 C13 0.0(14) . . . . ?
C11 C12 C13 O2 177.0(9) . . . . ?
C11 C12 C13 C8 -0.9(13) . . . . ?
C13 C8 C9 P1 -179.1(6) . . . . ?
C13 C8 C9 C10 -1.5(12) . . . . ?
C14 O2 C13 C8 178.1(8) . . . . ?
C14 O2 C13 C12 0.1(14) . . . . ?
C15 P2 C6 C5 -44.5(7) . . . . ?
C15 P2 C6 C7 138.6(6) . . . . ?
C15 P2 C21 C22 123.0(7) . . . . ?
C15 P2 C21 C26 -57.1(8) . . . . ?
C15 C16 C17 C18 -1.6(14) . . . . ?
C16 C15 C20 C19 -0.2(12) . . . . ?
C16 C17 C18 C19 2.0(15) . . . . ?
C17 C18 C19 C20 -1.5(16) . . . . ?
C18 C19 C20 C15 0.6(14) . . . . ?
C20 C15 C16 C17 0.7(13) . . . . ?
C21 P2 C6 C5 79.1(6) . . . . ?
C21 P2 C6 C7 -97.7(6) . . . . ?
C21 P2 C15 C16 -42.3(8) . . . . ?
C21 P2 C15 C20 139.8(6) . . . . ?
C21 C22 C23 C24 2.1(14) . . . . ?
C22 C21 C26 C25 0.2(13) . . . . ?
C22 C23 C24 C25 -0.2(15) . . . . ?
C23 C24 C25 C26 -1.7(16) . . . . ?
C24 C25 C26 C21 1.7(15) . . . . ?
C26 C21 C22 C23 -2.0(13) . . . . ?
C27 P1 C9 C8 -127.1(7) . . . . ?
C27 P1 C9 C10 55.2(7) . . . . ?
C27 P1 C33 C34 -45.3(8) . . . . ?
C27 P1 C33 C38 139.5(6) . . . . ?
C27 C28 C29 C30 -0.3(15) . . . . ?
C28 C27 C32 C31 -1.3(13) . . . . ?
C28 C29 C30 C31 -0.8(17) . . . . ?
C29 C30 C31 C32 0.9(17) . . . . ?
C30 C31 C32 C27 0.1(15) . . . . ?
C32 C27 C28 C29 1.4(13) . . . . ?
C33 P1 C9 C8 109.7(7) . . . . ?
C33 P1 C9 C10 -68.0(7) . . . . ?
C33 P1 C27 C28 -32.3(8) . . . . ?
C33 P1 C27 C32 149.4(6) . . . . ?
C33 C34 C35 C36 0.1(15) . . . . ?
C34 C33 C38 C37 0.1(12) . . . . ?
C34 C35 C36 C37 -1.8(15) . . . . ?
C35 C36 C37 C38 2.6(16) . . . . ?
C36 C37 C38 C33 -1.7(14) . . . . ?
C38 C33 C34 C35 0.7(13) . . . . ?

_shelx_res_file                  
;
TITL mo_240708lj1_0m_a.res in P2(1)
    mo_240708lj1_0m.res
    created by SHELXL-2018/3 at 14:28:42 on 17-Jul-2024
REM Old TITL mo_240708LJ1_0m in P2(1)
REM SHELXT solution in P2(1): R1 0.150, Rweak 0.037, Alpha 0.002
REM <I/s> 1.165 for 6 systematic absences, Orientation as input
REM Flack x = 0.095 ( 0.012 ) from 2184 Parsons' quotients
REM Formula found by SHELXT: C40 P2 Br5
CELL 0.71073 12.3199 11.247 14.7379 90 106.67 90
ZERR 2 0.0006 0.0004 0.0006 0 0.002 0
LATT -1
SYMM -X,0.5+Y,-Z
SFAC C H Br Mn O P
UNIT 76 68 8 2 4 4

L.S. 20 0 0
PLAN  13
SIZE 0.2 0.2 0.2
TEMP 27.85
CONF
list 4
fmap 2 53
MORE -1
ACTA
BOND $H
OMIT -9 -12 4
OMIT 4 -5 14
OMIT 10 -10 2
OMIT 10 -7 8
REM <olex2.extras>
REM <HklSrc "%.\\mo_240708LJ1_0m.hkl">
REM </olex2.extras>

WGHT    0.008300    0.237800
FVAR       0.39612
BR1   3    0.629348    0.660540    0.115528    11.00000    0.06292    0.08339 =
         0.05468    0.01303    0.02120    0.01846
BR2   3    0.682538    0.306684    0.178363    11.00000    0.04729    0.07404 =
         0.05810   -0.00621    0.01985    0.00371
BR3   3    0.560440    0.551221    0.351164    11.00000    0.04071    0.06824 =
         0.06375    0.00183    0.02411    0.00137
BR4   3    0.889949    0.532545    0.350481    11.00000    0.03560    0.11156 =
         0.05673   -0.00925    0.01183   -0.00345
MN1   4    0.689579    0.512529    0.247912    11.00000    0.03593    0.06992 =
         0.04463    0.00105    0.01307    0.00279
P1    6    0.171519    0.332092    0.366362    11.00000    0.03751    0.04637 =
         0.04073    0.00357    0.01466    0.00345
H1    2    0.086440    0.416150    0.333849    11.00000    0.02723
P2    6    0.258399    0.671968    0.248776    11.00000    0.03134    0.05002 =
         0.03782   -0.00099    0.00862   -0.00353
H2    2    0.350882    0.595311    0.251203    11.00000    0.01906
O1    5    0.023083    0.305814    0.117723    11.00000    0.04638    0.07147 =
         0.05514   -0.01706    0.00474   -0.02022
O2    5    0.266360    0.470191    0.067170    11.00000    0.06237    0.09391 =
         0.06115    0.00115    0.03723    0.00084
C1    1   -0.078035    0.246122    0.064276    11.00000    0.05515    0.12552 =
         0.06887   -0.05389    0.01957   -0.04639
AFIX 137
H1A   2   -0.105527    0.282490    0.003021    11.00000   -1.50000
H1B   2   -0.134754    0.252062    0.097145    11.00000   -1.50000
H1C   2   -0.061455    0.163888    0.056916    11.00000   -1.50000
AFIX   0
C2    1    0.019270    0.427323    0.128639    11.00000    0.03496    0.07762 =
         0.02552   -0.00888    0.00837   -0.01362
C3    1   -0.077949    0.495371    0.098655    11.00000    0.02574    0.08906 =
         0.04220   -0.00927    0.00098   -0.01387
AFIX  43
H3    2   -0.147432    0.459531    0.070251    11.00000   -1.20000
AFIX   0
C4    1   -0.070936    0.615333    0.111128    11.00000    0.03678    0.10445 =
         0.03674    0.01378   -0.00079    0.00617
AFIX  43
H4    2   -0.136635    0.660562    0.090620    11.00000   -1.20000
AFIX   0
C5    1    0.031514    0.672856    0.153660    11.00000    0.03519    0.05696 =
         0.04739    0.00882    0.00685    0.00637
AFIX  43
H5    2    0.035557    0.755080    0.160471    11.00000   -1.20000
AFIX   0
C6    1    0.127168    0.601650    0.185352    11.00000    0.03555    0.06425 =
         0.02271   -0.00402    0.01363   -0.00775
C7    1    0.123334    0.479156    0.173898    11.00000    0.02591    0.05452 =
         0.03369    0.00031    0.00737   -0.00197
C8    1    0.226415    0.401843    0.203370    11.00000    0.02632    0.04432 =
         0.03312   -0.00891    0.00382   -0.00543
C9    1    0.255299    0.334189    0.284804    11.00000    0.03943    0.04923 =
         0.04291   -0.00539    0.01578   -0.00280
C10   1    0.351316    0.259134    0.305867    11.00000    0.03367    0.05359 =
         0.06125    0.00097    0.00709    0.00945
AFIX  43
H10   2    0.370368    0.212844    0.360448    11.00000   -1.20000
AFIX   0
C11   1    0.416209    0.256182    0.243411    11.00000    0.02963    0.06147 =
         0.08317   -0.01141    0.01842    0.00872
AFIX  43
H11   2    0.479533    0.207046    0.256486    11.00000   -1.20000
AFIX   0
C12   1    0.389779    0.323365    0.163260    11.00000    0.04543    0.06544 =
         0.06035   -0.02189    0.02638   -0.01035
AFIX  43
H12   2    0.434933    0.319633    0.122451    11.00000   -1.20000
AFIX   0
C13   1    0.296911    0.396508    0.142401    11.00000    0.03645    0.06544 =
         0.05136   -0.00759    0.01980   -0.00287
C14   1    0.335091    0.474101    0.002175    11.00000    0.09660    0.12317 =
         0.06740   -0.00368    0.05943   -0.00162
AFIX 137
H14A  2    0.301052    0.527141   -0.049134    11.00000   -1.50000
H14B  2    0.340027    0.395859   -0.022374    11.00000   -1.50000
H14C  2    0.409707    0.501894    0.034994    11.00000   -1.50000
AFIX   0
C15   1    0.282592    0.806509    0.193381    11.00000    0.03851    0.06586 =
         0.02972   -0.01079    0.00383   -0.00657
C16   1    0.231791    0.911067    0.204035    11.00000    0.07196    0.05575 =
         0.05458    0.00245    0.02707   -0.00939
AFIX  43
H16   2    0.185083    0.914834    0.243576    11.00000   -1.20000
AFIX   0
C17   1    0.249442    1.011204    0.156386    11.00000    0.09256    0.05802 =
         0.04915   -0.00498    0.00819   -0.02196
AFIX  43
H17   2    0.213361    1.082169    0.162370    11.00000   -1.20000
AFIX   0
C18   1    0.320939    1.005453    0.099802    11.00000    0.09226    0.09959 =
         0.03265    0.01430    0.00237   -0.04060
AFIX  43
H18   2    0.334863    1.073494    0.069061    11.00000   -1.20000
AFIX   0
C19   1    0.371888    0.900020    0.088375    11.00000    0.07101    0.09336 =
         0.05051    0.00519    0.02784   -0.02258
AFIX  43
H19   2    0.418581    0.897129    0.048788    11.00000   -1.20000
AFIX   0
C20   1    0.354984    0.800270    0.134015    11.00000    0.04536    0.08335 =
         0.04729   -0.00477    0.02230   -0.01420
AFIX  43
H20   2    0.390080    0.729202    0.126599    11.00000   -1.20000
AFIX   0
C21   1    0.257192    0.697245    0.367299    11.00000    0.04077    0.03806 =
         0.04446   -0.00135    0.00739   -0.00423
C22   1    0.162687    0.665313    0.397252    11.00000    0.04679    0.04763 =
         0.03604   -0.00723    0.01048   -0.01475
AFIX  43
H22   2    0.098656    0.633005    0.354605    11.00000   -1.20000
AFIX   0
C23   1    0.166044    0.682412    0.490331    11.00000    0.05823    0.05911 =
         0.03958    0.00131    0.01427    0.00082
AFIX  43
H23   2    0.104875    0.659200    0.511282    11.00000   -1.20000
AFIX   0
C24   1    0.259110    0.733532    0.552562    11.00000    0.08385    0.06040 =
         0.03351   -0.00545    0.00702    0.01013
AFIX  43
H24   2    0.260629    0.745072    0.615400    11.00000   -1.20000
AFIX   0
C25   1    0.350266    0.767803    0.522283    11.00000    0.06283    0.06596 =
         0.06134   -0.01782   -0.00177   -0.01523
AFIX  43
H25   2    0.411903    0.804267    0.564836    11.00000   -1.20000
AFIX   0
C26   1    0.352161    0.749393    0.430971    11.00000    0.05146    0.06206 =
         0.04923   -0.00666    0.00526   -0.00392
AFIX  43
H26   2    0.414951    0.770967    0.411640    11.00000   -1.20000
AFIX   0
C27   1    0.261139    0.364683    0.483879    11.00000    0.03879    0.04371 =
         0.04173    0.00971   -0.00540    0.02536
C28   1    0.228621    0.326278    0.561487    11.00000    0.07308    0.07229 =
         0.03851    0.00653    0.01559    0.01719
AFIX  43
H28   2    0.163509    0.280862    0.553742    11.00000   -1.20000
AFIX   0
C29   1    0.295384    0.357197    0.650513    11.00000    0.10276    0.09581 =
         0.03519    0.00611    0.00030    0.05118
AFIX  43
H29   2    0.274844    0.332674    0.703563    11.00000   -1.20000
AFIX   0
C30   1    0.391758    0.423687    0.661890    11.00000    0.07530    0.09451 =
         0.06403   -0.02686   -0.01728    0.03079
AFIX  43
H30   2    0.435483    0.444673    0.722369    11.00000   -1.20000
AFIX   0
C31   1    0.423820    0.459311    0.584309    11.00000    0.05907    0.07894 =
         0.07466   -0.01596    0.00213    0.00781
AFIX  43
H31   2    0.489763    0.503449    0.592455    11.00000   -1.20000
AFIX   0
C32   1    0.359196    0.430174    0.495040    11.00000    0.04638    0.05361 =
         0.05364   -0.00883    0.00573    0.00207
AFIX  43
H32   2    0.380927    0.454121    0.442413    11.00000   -1.20000
AFIX   0
C33   1    0.100378    0.193877    0.364341    11.00000    0.03844    0.05544 =
         0.03767   -0.00641    0.01231   -0.01191
C34   1    0.155738    0.094558    0.408023    11.00000    0.05804    0.04421 =
         0.06370    0.00360    0.02011    0.00363
AFIX  43
H34   2    0.230951    0.100282    0.444366    11.00000   -1.20000
AFIX   0
C35   1    0.101745   -0.013011    0.398853    11.00000    0.08836    0.04984 =
         0.07747   -0.00155    0.03869   -0.00593
AFIX  43
H35   2    0.140694   -0.079432    0.429164    11.00000   -1.20000
AFIX   0
C36   1   -0.007182   -0.023950    0.346447    11.00000    0.10255    0.05718 =
         0.08660   -0.00695    0.05590   -0.02462
AFIX  43
H36   2   -0.042444   -0.097879    0.339269    11.00000   -1.20000
AFIX   0
C37   1   -0.066499    0.075770    0.303214    11.00000    0.06384    0.10596 =
         0.05754   -0.01464    0.01722   -0.04464
AFIX  43
H37   2   -0.142486    0.068340    0.269275    11.00000   -1.20000
AFIX   0
C38   1   -0.014339    0.186849    0.309698    11.00000    0.05078    0.07233 =
         0.05519    0.00539    0.02212    0.00036
AFIX  43
H38   2   -0.053297    0.253288    0.279428    11.00000   -1.20000
AFIX   0
HKLF 4


REM  mo_240708lj1_0m_a.res in P2(1)
REM wR2 = 0.1180, GooF = S = 1.049, Restrained GooF = 1.049 for all data
REM R1 = 0.0470 for 6197 Fo > 4sig(Fo) and 0.0759 for all 8865 data
REM 434 parameters refined using 1 restraints

END

WGHT      0.0119      0.2837

REM Highest difference peak  0.421,  deepest hole -0.723,  1-sigma level  0.096
Q1    1   0.2318  0.3896  0.4552  11.00000  0.05    0.42
Q2    1   0.9742  0.5567  0.4380  11.00000  0.05    0.37
Q3    1   0.3414  0.3373  0.6710  11.00000  0.05    0.37
Q4    1   0.2965  0.3362  0.5029  11.00000  0.05    0.35
Q5    1   0.5647  0.5741  0.4285  11.00000  0.05    0.35
Q6    1   0.0617  0.1709  0.3378  11.00000  0.05    0.34
Q7    1   0.6284  0.5577  0.1611  11.00000  0.05    0.34
Q8    1   0.5595  0.7243  0.0436  11.00000  0.05    0.33
Q9    1   0.3166  0.6220  0.5211  11.00000  0.05    0.33
Q10   1   0.6780  0.1876  0.1433  11.00000  0.05    0.33
Q11   1   0.1804  0.5230  0.5183  11.00000  0.05    0.32
Q12   1   0.3564  0.2588  0.6770  11.00000  0.05    0.31
Q13   1   0.0976  0.0589  0.5019  11.00000  0.05    0.31
;
_shelx_res_checksum              35643
_olex2_submission_special_instructions 'No special instructions were received'
####################################################################### 
# 
# This file contains crystal structure data downloaded from the 
# Cambridge Structural Database (CSD) hosted by the Cambridge 
# Crystallographic Data Centre (CCDC).
# 
# Full information about CCDC data access policies and citation 
# guidelines are available at http://www.ccdc.cam.ac.uk/access/V1 
# 
# Audit and citation data items may have been added by the CCDC. 
# Please retain this information to preserve the provenance of 
# this file and to allow appropriate attribution of the data. 
# 
#######################################################################

data_a_auto
_database_code_depnum_ccdc_archive 'CCDC 2450542'
loop_
_audit_author_name
_audit_author_address
'Jing Li'
;Guangxi University
China
;
_audit_update_record             
;
2025-06-24 deposited with the CCDC.	2026-03-09 downloaded from the CCDC.
;
_audit_creation_date             2025-06-24
_audit_creation_method           
;
Olex2 1.2
(compiled 2018.05.29 svn.r3508 for OlexSys, GUI svn.r5506)
;
_shelx_SHELXL_version_number     2018/3
_chemical_name_common            ?
_chemical_name_systematic        ?
_chemical_formula_moiety         'Br4 Mn, C38 H34 O2 P2'
_chemical_formula_sum            'C38 H34 Br4 Mn O2 P2'
_chemical_formula_weight         959.17
_chemical_absolute_configuration ?
_chemical_melting_point          ?
_chemical_oxdiff_formula         'C H O N S'
loop_
_atom_type_symbol
_atom_type_description
_atom_type_scat_dispersion_real
_atom_type_scat_dispersion_imag
_atom_type_scat_source
C C 0.0033 0.0016 'International Tables Vol C Tables 4.2.6.8 and 6.1.1.4'
H H 0.0000 0.0000 'International Tables Vol C Tables 4.2.6.8 and 6.1.1.4'
Br Br -0.2901 2.4595 'International Tables Vol C Tables 4.2.6.8 and 6.1.1.4'
Mn Mn 0.3368 0.7283 'International Tables Vol C Tables 4.2.6.8 and 6.1.1.4'
O O 0.0106 0.0060 'International Tables Vol C Tables 4.2.6.8 and 6.1.1.4'
P P 0.1023 0.0942 'International Tables Vol C Tables 4.2.6.8 and 6.1.1.4'

_shelx_space_group_comment       
;
The symmetry employed for this shelxl refinement is uniquely defined
by the following loop, which should always be used as a source of
symmetry information in preference to the above space-group names.
They are only intended as comments.
;
_space_group_crystal_system      orthorhombic
_space_group_IT_number           20
_space_group_name_H-M_alt        'C 2 2 21'
_space_group_name_Hall           'C 2c 2'
loop_
_space_group_symop_operation_xyz
'x, y, z'
'-x, -y, z+1/2'
'-x, y, -z+1/2'
'x, -y, -z'
'x+1/2, y+1/2, z'
'-x+1/2, -y+1/2, z+1/2'
'-x+1/2, y+1/2, -z+1/2'
'x+1/2, -y+1/2, -z'

_cell_length_a                   8.8222(4)
_cell_length_b                   24.8809(10)
_cell_length_c                   18.1166(7)
_cell_angle_alpha                90
_cell_angle_beta                 90
_cell_angle_gamma                90
_cell_volume                     3976.7(3)
_cell_formula_units_Z            4
_cell_measurement_reflns_used    4802
_cell_measurement_temperature    301.44(12)
_cell_measurement_theta_max      27.4130
_cell_measurement_theta_min      2.2430
_shelx_estimated_absorpt_T_max   0.469
_shelx_estimated_absorpt_T_min   0.427
_exptl_absorpt_coefficient_mu    4.462
_exptl_absorpt_correction_T_max  1.00000
_exptl_absorpt_correction_T_min  0.43655
_exptl_absorpt_correction_type   multi-scan
_exptl_absorpt_process_details   
;
CrysAlisPro 1.171.42.95a (Rigaku Oxford Diffraction, 2023)
Empirical absorption correction using spherical harmonics,
implemented in SCALE3 ABSPACK scaling algorithm.
;
_exptl_absorpt_special_details   ?
_exptl_crystal_colour            ?
_exptl_crystal_density_diffrn    1.602
_exptl_crystal_density_meas      ?
_exptl_crystal_density_method    ?
_exptl_crystal_description       block
_exptl_crystal_F_000             1892
_exptl_crystal_size_max          0.23
_exptl_crystal_size_mid          0.23
_exptl_crystal_size_min          0.2
_exptl_transmission_factor_max   ?
_exptl_transmission_factor_min   ?
_diffrn_reflns_av_R_equivalents  0.0248
_diffrn_reflns_av_unetI/netI     0.0341
_diffrn_reflns_Laue_measured_fraction_full 0.999
_diffrn_reflns_Laue_measured_fraction_max 0.984
_diffrn_reflns_limit_h_max       10
_diffrn_reflns_limit_h_min       -11
_diffrn_reflns_limit_k_max       30
_diffrn_reflns_limit_k_min       -26
_diffrn_reflns_limit_l_max       22
_diffrn_reflns_limit_l_min       -20
_diffrn_reflns_number            8243
_diffrn_reflns_point_group_measured_fraction_full 0.965
_diffrn_reflns_point_group_measured_fraction_max 0.932
_diffrn_reflns_theta_full        25.242
_diffrn_reflns_theta_max         26.367
_diffrn_reflns_theta_min         2.248
_diffrn_ambient_environment      air
_diffrn_ambient_temperature      301.44(12)
_diffrn_detector                 'Hybrid Pixel Array Detector'
_diffrn_detector_area_resol_mean 10.0000
_diffrn_detector_type            HyPix
_diffrn_measured_fraction_theta_full 0.999
_diffrn_measured_fraction_theta_max 0.984
_diffrn_measurement_details      
;
List of Runs (angles in degrees, time in seconds):

  # Type    Start    End  Width  t~exp~   \w     \q     \k     \f   Frames
#--------------------------------------------------------------------------
  1  \w    -37.00   0.00   0.50    3.00    --   -7.35  88.00 -53.00   74
  2  \w    -66.00   8.00   0.50    3.00    --    7.19 -57.00 -60.00  148
  3  \w    -17.00  28.00   0.50    3.00    --   -7.35 -99.00  30.00   90
;
_diffrn_measurement_device       'four-circle diffractometer'
_diffrn_measurement_device_type  'XtaLAB Synergy R, DW system, HyPix'
_diffrn_measurement_method       '\w scans'
_diffrn_orient_matrix_type       
'CrysAlisPro convention (1999,Acta A55,543-557)'
_diffrn_orient_matrix_UB_11      -0.0220122000
_diffrn_orient_matrix_UB_12      -0.0096245000
_diffrn_orient_matrix_UB_13      0.0352653000
_diffrn_orient_matrix_UB_21      -0.0285808000
_diffrn_orient_matrix_UB_22      -0.0237883000
_diffrn_orient_matrix_UB_23      -0.0164874000
_diffrn_orient_matrix_UB_31      0.0718183000
_diffrn_orient_matrix_UB_32      -0.0124156000
_diffrn_orient_matrix_UB_33      0.0043126000
_diffrn_oxdiff_digest_frames     
;
012f36d375b0c1abfcd2e7f6d1b1f1b3dd00312b9a5
;
_diffrn_oxdiff_digest_hkl        
;
0164bb1762b77f69eee24892612c05c18a52e1
;
_diffrn_radiation_monochromator  mirror
_diffrn_radiation_probe          x-ray
_diffrn_radiation_type           MoK\a
_diffrn_radiation_wavelength     0.71073
_diffrn_source                   'Rotating-anode X-ray tube'
_diffrn_source_type              'Rigaku (Mo) X-ray Source'
_reflns_Friedel_coverage         0.688
_reflns_Friedel_fraction_full    0.922
_reflns_Friedel_fraction_max     0.866
_reflns_number_gt                3106
_reflns_number_total             3794
_reflns_odcompleteness_completeness 99.85
_reflns_odcompleteness_iscentric 1
_reflns_odcompleteness_theta     25.07
_reflns_special_details          
;
 Reflections were merged by SHELXL according to the crystal
 class for the calculation of statistics and refinement.
 
 _reflns_Friedel_fraction is defined as the number of unique
 Friedel pairs measured divided by the number that would be
 possible theoretically, ignoring centric projections and
 systematic absences. Completness statistics refer to single and
 composite reflections containing twin component 1 only.
;
_reflns_threshold_expression     'I > 2\s(I)'
_computing_cell_refinement       'CrysAlisPro 1.171.42.95a (Rigaku OD, 2023)'
_computing_data_collection       'CrysAlisPro 1.171.42.95a (Rigaku OD, 2023)'
_computing_data_reduction        'CrysAlisPro 1.171.42.95a (Rigaku OD, 2023)'
_computing_molecular_graphics    'Olex2 (Dolomanov et al., 2009)'
_computing_publication_material  'Olex2 (Dolomanov et al., 2009)'
_computing_structure_refinement  'ShelXL (Sheldrick, 2015)'
_computing_structure_solution    'SHELXT 2018/2 (Sheldrick, 2018)'
_refine_diff_density_max         1.347
_refine_diff_density_min         -0.430
_refine_diff_density_rms         0.081
_refine_ls_abs_structure_details 
;
 Refined as an inversion twin.
;
_refine_ls_abs_structure_Flack   0.007(16)
_refine_ls_extinction_coef       .
_refine_ls_extinction_method     none
_refine_ls_goodness_of_fit_ref   1.028
_refine_ls_hydrogen_treatment    mixed
_refine_ls_matrix_type           full
_refine_ls_number_parameters     219
_refine_ls_number_reflns         3794
_refine_ls_number_restraints     1
_refine_ls_R_factor_all          0.0505
_refine_ls_R_factor_gt           0.0397
_refine_ls_restrained_S_all      1.028
_refine_ls_shift/su_max          0.001
_refine_ls_shift/su_mean         0.000
_refine_ls_structure_factor_coef Fsqd
_refine_ls_weighting_details     
'w=1/[\s^2^(Fo^2^)+(0.0749P)^2^] where P=(Fo^2^+2Fc^2^)/3'
_refine_ls_weighting_scheme      calc
_refine_ls_wR_factor_gt          0.1065
_refine_ls_wR_factor_ref         0.1108
_refine_special_details          
;
 Refined as a 2-component inversion twin.
;
_olex2_refinement_description    
;
1. Twinned data refinement
 Scales: 0.993(16)
 0.007(16)
2. Fixed Uiso
 At 1.2 times of:
  All C(H) groups
 At 1.5 times of:
  All C(H,H,H) groups
3. Restrained distances
 P1-H1
 1.4 with sigma of 0.02
4.a Aromatic/amide H refined with riding coordinates:
 C3(H3), C4(H4), C5(H5), C9(H9), C10(H10), C11(H11), C12(H12), C13(H13),
 C15(H15), C16(H16), C17(H17), C18(H18), C19(H19)
4.b Idealised Me refined as rotating group:
 C1(H1A,H1B,H1C)
;
_atom_sites_solution_hydrogens   mixed
_atom_sites_solution_primary     ?
_atom_sites_solution_secondary   ?
loop_
_atom_site_label
_atom_site_type_symbol
_atom_site_fract_x
_atom_site_fract_y
_atom_site_fract_z
_atom_site_U_iso_or_equiv
_atom_site_adp_type
_atom_site_occupancy
_atom_site_site_symmetry_order
_atom_site_calc_flag
_atom_site_refinement_flags_posn
_atom_site_refinement_flags_adp
_atom_site_refinement_flags_occupancy
_atom_site_disorder_assembly
_atom_site_disorder_group
Br1 Br 0.37659(8) 0.39816(3) 0.35262(4) 0.0585(2) Uani 1 1 d . . . . .
Mn1 Mn 0.500000 0.34478(6) 0.250000 0.0594(4) Uani 1 2 d S T P . .
Br2 Br 0.30737(13) 0.28764(4) 0.18690(5) 0.0941(4) Uani 1 1 d . . . . .
P1 P 0.53853(18) 0.58931(6) 0.44808(8) 0.0430(4) Uani 1 1 d D . . . .
H1 H 0.522(8) 0.579(3) 0.5235(16) 0.07(2) Uiso 1 1 d D . . . .
O1 O 0.8666(6) 0.4210(2) 0.4753(3) 0.0649(13) Uani 1 1 d . . . . .
C1 C 0.9618(10) 0.3781(3) 0.4458(6) 0.088(3) Uani 1 1 d . . . . .
H1A H 0.903786 0.356679 0.411953 0.131 Uiso 1 1 calc GR . . . .
H1B H 0.997108 0.355857 0.485583 0.131 Uiso 1 1 calc GR . . . .
H1C H 1.046963 0.393468 0.420542 0.131 Uiso 1 1 calc GR . . . .
C2 C 0.7986(8) 0.4548(3) 0.4270(3) 0.0497(15) Uani 1 1 d . . . . .
C3 C 0.8025(8) 0.4485(3) 0.3501(4) 0.0583(16) Uani 1 1 d . . . . .
H3 H 0.855356 0.419971 0.329284 0.070 Uiso 1 1 calc R . . . .
C4 C 0.7291(9) 0.4841(3) 0.3063(4) 0.066(2) Uani 1 1 d . . . . .
H4 H 0.732445 0.479623 0.255389 0.079 Uiso 1 1 calc R . . . .
C5 C 0.6483(8) 0.5275(3) 0.3358(4) 0.0598(17) Uani 1 1 d . . . . .
H5 H 0.598843 0.551825 0.305070 0.072 Uiso 1 1 calc R . . . .
C6 C 0.6437(7) 0.5336(2) 0.4126(3) 0.0441(13) Uani 1 1 d . . . . .
C7 C 0.7182(6) 0.4970(2) 0.4587(3) 0.0413(12) Uani 1 1 d . . . . .
C8 C 0.3547(7) 0.5899(3) 0.4061(4) 0.0508(15) Uani 1 1 d . . . . .
C9 C 0.2746(9) 0.5411(3) 0.4043(5) 0.068(2) Uani 1 1 d . . . . .
H9 H 0.318451 0.509642 0.422098 0.082 Uiso 1 1 calc R . . . .
C10 C 0.1304(10) 0.5407(4) 0.3758(6) 0.089(3) Uani 1 1 d . . . . .
H10 H 0.074721 0.508935 0.375196 0.106 Uiso 1 1 calc R . . . .
C11 C 0.0683(9) 0.5873(5) 0.3480(6) 0.098(3) Uani 1 1 d . . . . .
H11 H -0.028268 0.586614 0.327462 0.118 Uiso 1 1 calc R . . . .
C12 C 0.1468(10) 0.6339(4) 0.3505(6) 0.094(3) Uani 1 1 d . . . . .
H12 H 0.103114 0.665395 0.332687 0.113 Uiso 1 1 calc R . . . .
C13 C 0.2889(9) 0.6349(3) 0.3789(5) 0.071(2) Uani 1 1 d . . . . .
H13 H 0.342251 0.667156 0.379613 0.086 Uiso 1 1 calc R . . . .
C14 C 0.6254(8) 0.6534(2) 0.4365(4) 0.0517(15) Uani 1 1 d . . . . .
C15 C 0.6934(13) 0.6674(4) 0.3703(5) 0.094(3) Uani 1 1 d . . . . .
H15 H 0.699263 0.642658 0.331909 0.113 Uiso 1 1 calc R . . . .
C16 C 0.7521(15) 0.7181(5) 0.3621(7) 0.121(4) Uani 1 1 d . . . . .
H16 H 0.796511 0.728209 0.317608 0.145 Uiso 1 1 calc R . . . .
C17 C 0.7452(17) 0.7537(5) 0.4193(8) 0.121(4) Uani 1 1 d . . . . .
H17 H 0.790267 0.787324 0.414932 0.145 Uiso 1 1 calc R . . . .
C18 C 0.6721(16) 0.7400(4) 0.4829(7) 0.115(4) Uani 1 1 d . . . . .
H18 H 0.658936 0.765630 0.519709 0.138 Uiso 1 1 calc R . . . .
C19 C 0.6186(12) 0.6897(3) 0.4933(5) 0.081(2) Uani 1 1 d . . . . .
H19 H 0.577444 0.679826 0.538589 0.097 Uiso 1 1 calc R . . . .

loop_
_atom_site_aniso_label
_atom_site_aniso_U_11
_atom_site_aniso_U_22
_atom_site_aniso_U_33
_atom_site_aniso_U_23
_atom_site_aniso_U_13
_atom_site_aniso_U_12
Br1 0.0771(4) 0.0556(4) 0.0428(4) 0.0006(3) 0.0034(3) 0.0022(3)
Mn1 0.0883(10) 0.0513(8) 0.0386(7) 0.000 0.0057(7) 0.000
Br2 0.1350(9) 0.0867(6) 0.0606(5) -0.0027(5) -0.0057(5) -0.0371(6)
P1 0.0554(8) 0.0418(8) 0.0318(7) 0.0013(6) -0.0007(7) -0.0046(6)
O1 0.070(3) 0.065(3) 0.060(3) -0.008(2) 0.005(3) 0.023(2)
C1 0.086(6) 0.075(5) 0.101(7) -0.020(5) 0.004(6) 0.027(4)
C2 0.056(4) 0.049(3) 0.045(4) -0.008(3) 0.006(3) -0.005(3)
C3 0.063(4) 0.063(4) 0.049(4) -0.017(3) 0.011(3) -0.009(3)
C4 0.089(5) 0.077(5) 0.030(3) -0.011(3) 0.002(4) -0.022(4)
C5 0.073(4) 0.070(4) 0.037(3) -0.001(3) -0.003(3) -0.013(4)
C6 0.052(3) 0.046(3) 0.034(3) -0.004(2) 0.007(3) -0.008(3)
C7 0.041(3) 0.046(3) 0.036(3) -0.003(2) 0.003(3) -0.006(3)
C8 0.053(4) 0.054(4) 0.045(3) -0.005(3) 0.003(3) -0.004(3)
C9 0.066(5) 0.068(4) 0.071(5) -0.006(4) -0.009(4) -0.015(4)
C10 0.068(5) 0.088(6) 0.109(7) -0.026(5) -0.001(5) -0.017(5)
C11 0.053(4) 0.123(9) 0.120(9) -0.035(7) -0.014(5) -0.002(5)
C12 0.077(5) 0.097(7) 0.109(8) -0.011(6) -0.030(6) 0.015(5)
C13 0.075(5) 0.055(4) 0.085(6) -0.005(4) -0.013(5) 0.003(4)
C14 0.056(3) 0.048(3) 0.051(4) 0.010(3) -0.002(3) -0.012(3)
C15 0.133(8) 0.081(6) 0.069(6) 0.017(5) 0.019(6) -0.029(6)
C16 0.147(9) 0.102(8) 0.114(9) 0.046(7) 0.024(8) -0.042(8)
C17 0.143(10) 0.067(6) 0.152(12) 0.033(7) -0.005(9) -0.041(7)
C18 0.178(11) 0.057(5) 0.112(9) 0.000(5) -0.014(8) -0.029(6)
C19 0.120(7) 0.058(4) 0.064(5) -0.001(4) -0.012(5) -0.035(5)

_geom_special_details            
;
 All esds (except the esd in the dihedral angle between two l.s. planes)
 are estimated using the full covariance matrix.  The cell esds are taken
 into account individually in the estimation of esds in distances, angles
 and torsion angles; correlations between esds in cell parameters are only
 used when they are defined by crystal symmetry.  An approximate (isotropic)
 treatment of cell esds is used for estimating esds involving l.s. planes.
;
loop_
_geom_bond_atom_site_label_1
_geom_bond_atom_site_label_2
_geom_bond_distance
_geom_bond_site_symmetry_2
_geom_bond_publ_flag
Br1 Mn1 2.5308(10) . ?
Mn1 Br2 2.4933(12) 3_655 ?
Mn1 Br2 2.4933(12) . ?
P1 H1 1.40(3) . ?
P1 C6 1.788(6) . ?
P1 C8 1.791(6) . ?
P1 C14 1.782(6) . ?
O1 C1 1.459(9) . ?
O1 C2 1.355(8) . ?
C1 H1A 0.9600 . ?
C1 H1B 0.9600 . ?
C1 H1C 0.9600 . ?
C2 C3 1.401(9) . ?
C2 C7 1.392(9) . ?
C3 H3 0.9300 . ?
C3 C4 1.354(11) . ?
C4 H4 0.9300 . ?
C4 C5 1.400(10) . ?
C5 H5 0.9300 . ?
C5 C6 1.399(9) . ?
C6 C7 1.399(9) . ?
C7 C7 1.504(11) 4_566 ?
C8 C9 1.407(10) . ?
C8 C13 1.355(10) . ?
C9 H9 0.9300 . ?
C9 C10 1.373(12) . ?
C10 H10 0.9300 . ?
C10 C11 1.377(14) . ?
C11 H11 0.9300 . ?
C11 C12 1.353(14) . ?
C12 H12 0.9300 . ?
C12 C13 1.355(13) . ?
C13 H13 0.9300 . ?
C14 C15 1.386(11) . ?
C14 C19 1.371(10) . ?
C15 H15 0.9300 . ?
C15 C16 1.373(13) . ?
C16 H16 0.9300 . ?
C16 C17 1.365(17) . ?
C17 H17 0.9300 . ?
C17 C18 1.364(17) . ?
C18 H18 0.9300 . ?
C18 C19 1.350(13) . ?
C19 H19 0.9300 . ?

loop_
_geom_angle_atom_site_label_1
_geom_angle_atom_site_label_2
_geom_angle_atom_site_label_3
_geom_angle
_geom_angle_site_symmetry_1
_geom_angle_site_symmetry_3
_geom_angle_publ_flag
Br1 Mn1 Br1 116.70(6) . 3_655 ?
Br2 Mn1 Br1 110.05(3) 3_655 3_655 ?
Br2 Mn1 Br1 110.05(3) . . ?
Br2 Mn1 Br1 104.81(3) 3_655 . ?
Br2 Mn1 Br1 104.81(3) . 3_655 ?
Br2 Mn1 Br2 110.46(7) . 3_655 ?
C6 P1 H1 105(3) . . ?
C6 P1 C8 108.9(3) . . ?
C8 P1 H1 109(3) . . ?
C14 P1 H1 109(3) . . ?
C14 P1 C6 115.4(3) . . ?
C14 P1 C8 109.4(3) . . ?
C2 O1 C1 118.2(6) . . ?
O1 C1 H1A 109.5 . . ?
O1 C1 H1B 109.5 . . ?
O1 C1 H1C 109.5 . . ?
H1A C1 H1B 109.5 . . ?
H1A C1 H1C 109.5 . . ?
H1B C1 H1C 109.5 . . ?
O1 C2 C3 124.2(6) . . ?
O1 C2 C7 115.3(5) . . ?
C7 C2 C3 120.5(6) . . ?
C2 C3 H3 120.1 . . ?
C4 C3 C2 119.8(6) . . ?
C4 C3 H3 120.1 . . ?
C3 C4 H4 119.2 . . ?
C3 C4 C5 121.6(6) . . ?
C5 C4 H4 119.2 . . ?
C4 C5 H5 120.8 . . ?
C6 C5 C4 118.4(7) . . ?
C6 C5 H5 120.8 . . ?
C5 C6 P1 117.1(5) . . ?
C7 C6 P1 122.2(4) . . ?
C7 C6 C5 120.7(6) . . ?
C2 C7 C6 118.9(5) . . ?
C2 C7 C7 119.0(6) . 4_566 ?
C6 C7 C7 122.1(6) . 4_566 ?
C9 C8 P1 117.2(5) . . ?
C13 C8 P1 123.4(5) . . ?
C13 C8 C9 119.4(6) . . ?
C8 C9 H9 120.6 . . ?
C10 C9 C8 118.7(8) . . ?
C10 C9 H9 120.6 . . ?
C9 C10 H10 120.0 . . ?
C9 C10 C11 120.0(8) . . ?
C11 C10 H10 120.0 . . ?
C10 C11 H11 119.8 . . ?
C12 C11 C10 120.5(8) . . ?
C12 C11 H11 119.8 . . ?
C11 C12 H12 120.0 . . ?
C11 C12 C13 120.1(9) . . ?
C13 C12 H12 120.0 . . ?
C8 C13 C12 121.3(8) . . ?
C8 C13 H13 119.3 . . ?
C12 C13 H13 119.3 . . ?
C15 C14 P1 120.8(6) . . ?
C19 C14 P1 118.9(5) . . ?
C19 C14 C15 120.2(7) . . ?
C14 C15 H15 120.4 . . ?
C16 C15 C14 119.2(10) . . ?
C16 C15 H15 120.4 . . ?
C15 C16 H16 120.1 . . ?
C17 C16 C15 119.8(10) . . ?
C17 C16 H16 120.1 . . ?
C16 C17 H17 120.0 . . ?
C18 C17 C16 120.1(9) . . ?
C18 C17 H17 120.0 . . ?
C17 C18 H18 119.5 . . ?
C19 C18 C17 121.0(11) . . ?
C19 C18 H18 119.5 . . ?
C14 C19 H19 120.3 . . ?
C18 C19 C14 119.4(9) . . ?
C18 C19 H19 120.3 . . ?

loop_
_geom_torsion_atom_site_label_1
_geom_torsion_atom_site_label_2
_geom_torsion_atom_site_label_3
_geom_torsion_atom_site_label_4
_geom_torsion
_geom_torsion_site_symmetry_1
_geom_torsion_site_symmetry_2
_geom_torsion_site_symmetry_3
_geom_torsion_site_symmetry_4
_geom_torsion_publ_flag
P1 C6 C7 C2 -179.6(5) . . . . ?
P1 C6 C7 C7 -1.5(7) . . . 4_566 ?
P1 C8 C9 C10 176.9(7) . . . . ?
P1 C8 C13 C12 -177.1(8) . . . . ?
P1 C14 C15 C16 176.6(9) . . . . ?
P1 C14 C19 C18 -174.2(9) . . . . ?
O1 C2 C3 C4 179.1(6) . . . . ?
O1 C2 C7 C6 -179.5(5) . . . . ?
O1 C2 C7 C7 2.3(8) . . . 4_566 ?
C1 O1 C2 C3 6.0(10) . . . . ?
C1 O1 C2 C7 -175.7(6) . . . . ?
C2 C3 C4 C5 -0.1(10) . . . . ?
C3 C2 C7 C6 -1.1(9) . . . . ?
C3 C2 C7 C7 -179.2(5) . . . 4_566 ?
C3 C4 C5 C6 -0.4(11) . . . . ?
C4 C5 C6 P1 -179.7(5) . . . . ?
C4 C5 C6 C7 0.1(10) . . . . ?
C5 C6 C7 C2 0.7(9) . . . . ?
C5 C6 C7 C7 178.7(5) . . . 4_566 ?
C6 P1 C8 C9 47.7(6) . . . . ?
C6 P1 C8 C13 -134.5(7) . . . . ?
C6 P1 C14 C15 43.6(8) . . . . ?
C6 P1 C14 C19 -139.0(7) . . . . ?
C7 C2 C3 C4 0.8(10) . . . . ?
C8 P1 C6 C5 50.0(6) . . . . ?
C8 P1 C6 C7 -129.8(5) . . . . ?
C8 P1 C14 C15 -79.5(8) . . . . ?
C8 P1 C14 C19 97.8(7) . . . . ?
C8 C9 C10 C11 1.6(14) . . . . ?
C9 C8 C13 C12 0.7(13) . . . . ?
C9 C10 C11 C12 -1.8(16) . . . . ?
C10 C11 C12 C13 1.5(17) . . . . ?
C11 C12 C13 C8 -0.9(16) . . . . ?
C13 C8 C9 C10 -1.0(12) . . . . ?
C14 P1 C6 C5 -73.5(6) . . . . ?
C14 P1 C6 C7 106.8(5) . . . . ?
C14 P1 C8 C9 174.6(6) . . . . ?
C14 P1 C8 C13 -7.6(8) . . . . ?
C14 C15 C16 C17 1(2) . . . . ?
C15 C14 C19 C18 3.2(14) . . . . ?
C15 C16 C17 C18 -4(2) . . . . ?
C16 C17 C18 C19 6(2) . . . . ?
C17 C18 C19 C14 -6.0(19) . . . . ?
C19 C14 C15 C16 -0.8(16) . . . . ?

_shelx_res_file                  
;
TITL a_auto_a.res in C222(1)
    a_auto.res
    created by SHELXL-2018/3 at 14:35:24 on 24-Jun-2025
REM Old TITL a_auto in C222(1)
REM SHELXT solution in C222(1): R1 0.155, Rweak 0.038, Alpha 0.007
REM <I/s> 0.546 for 10 systematic absences, Orientation as input
REM Flack x = 0.087 ( 0.010 ) from 1156 Parsons' quotients
REM Formula found by SHELXT: C34 N4 O2 S2 Br5
CELL 0.71073 8.8222 24.8809 18.1166 90 90 90
ZERR 4 0.0004 0.001 0.0007 0 0 0
LATT -7
SYMM -X,-Y,0.5+Z
SYMM -X,+Y,0.5-Z
SYMM +X,-Y,-Z
SFAC C H Br Mn O P
UNIT 152 136 16 4 8 8
DFIX 1.4 P1 H1

L.S. 20
PLAN  7
SIZE 0.2 0.23 0.23
TEMP 28
CONF
BOND
list 4
MORE -1
BOND $H
fmap 2 53
acta
SHEL 999 0.8
TWIN -1 0 0 0 -1 0 0 0 -1 2
REM <olex2.extras>
REM <HklSrc "%.\\a_auto.hkl">
REM </olex2.extras>

WGHT    0.074900
BASF   0.00688
FVAR       0.24458
BR1   3    0.376593    0.398155    0.352618    11.00000    0.07712    0.05561 =
         0.04284    0.00057    0.00337    0.00217
MN1   4    0.500000    0.344781    0.250000    10.50000    0.08833    0.05126 =
         0.03861    0.00000    0.00573    0.00000
BR2   3    0.307369    0.287636    0.186900    11.00000    0.13503    0.08668 =
         0.06060   -0.00271   -0.00568   -0.03711
P1    6    0.538532    0.589307    0.448076    11.00000    0.05538    0.04179 =
         0.03177    0.00130   -0.00075   -0.00457
H1    2    0.522164    0.578614    0.523536    11.00000    0.07110
O1    5    0.866615    0.420976    0.475326    11.00000    0.07025    0.06451 =
         0.06005   -0.00835    0.00511    0.02258
C1    1    0.961756    0.378076    0.445828    11.00000    0.08646    0.07524 =
         0.10084   -0.01984    0.00394    0.02742
AFIX 137
H1A   2    0.903786    0.356679    0.411953    11.00000   -1.50000
H1B   2    0.997108    0.355857    0.485583    11.00000   -1.50000
H1C   2    1.046963    0.393468    0.420542    11.00000   -1.50000
AFIX   0
C2    1    0.798585    0.454817    0.426980    11.00000    0.05557    0.04873 =
         0.04490   -0.00848    0.00570   -0.00539
C3    1    0.802495    0.448523    0.350139    11.00000    0.06259    0.06348 =
         0.04890   -0.01674    0.01098   -0.00902
AFIX  43
H3    2    0.855356    0.419971    0.329284    11.00000   -1.20000
AFIX   0
C4    1    0.729092    0.484128    0.306323    11.00000    0.08931    0.07719 =
         0.03050   -0.01086    0.00221   -0.02192
AFIX  43
H4    2    0.732445    0.479623    0.255389    11.00000   -1.20000
AFIX   0
C5    1    0.648285    0.527549    0.335793    11.00000    0.07298    0.06991 =
         0.03657   -0.00148   -0.00267   -0.01252
AFIX  43
H5    2    0.598843    0.551825    0.305070    11.00000   -1.20000
AFIX   0
C6    1    0.643663    0.533562    0.412560    11.00000    0.05190    0.04650 =
         0.03391   -0.00424    0.00689   -0.00789
C7    1    0.718194    0.497049    0.458702    11.00000    0.04143    0.04645 =
         0.03613   -0.00271    0.00275   -0.00578
C8    1    0.354695    0.589939    0.406149    11.00000    0.05307    0.05419 =
         0.04520   -0.00520    0.00317   -0.00434
C9    1    0.274596    0.541071    0.404321    11.00000    0.06565    0.06784 =
         0.07103   -0.00580   -0.00897   -0.01491
AFIX  43
H9    2    0.318451    0.509642    0.422098    11.00000   -1.20000
AFIX   0
C10   1    0.130421    0.540667    0.375785    11.00000    0.06802    0.08837 =
         0.10920   -0.02567   -0.00127   -0.01682
AFIX  43
H10   2    0.074721    0.508935    0.375196    11.00000   -1.20000
AFIX   0
C11   1    0.068295    0.587251    0.348035    11.00000    0.05262    0.12316 =
         0.11964   -0.03454   -0.01389   -0.00217
AFIX  43
H11   2   -0.028268    0.586614    0.327462    11.00000   -1.20000
AFIX   0
C12   1    0.146763    0.633940    0.350493    11.00000    0.07721    0.09711 =
         0.10905   -0.01077   -0.03040    0.01546
AFIX  43
H12   2    0.103114    0.665395    0.332687    11.00000   -1.20000
AFIX   0
C13   1    0.288852    0.634933    0.378861    11.00000    0.07455    0.05528 =
         0.08462   -0.00526   -0.01266    0.00295
AFIX  43
H13   2    0.342251    0.667156    0.379613    11.00000   -1.20000
AFIX   0
C14   1    0.625404    0.653412    0.436525    11.00000    0.05637    0.04780 =
         0.05089    0.00991   -0.00246   -0.01214
C15   1    0.693437    0.667375    0.370313    11.00000    0.13331    0.08088 =
         0.06907    0.01679    0.01886   -0.02947
AFIX  43
H15   2    0.699263    0.642658    0.331909    11.00000   -1.20000
AFIX   0
C16   1    0.752134    0.718110    0.362058    11.00000    0.14683    0.10190 =
         0.11369    0.04621    0.02372   -0.04191
AFIX  43
H16   2    0.796511    0.728209    0.317608    11.00000   -1.20000
AFIX   0
C17   1    0.745155    0.753692    0.419309    11.00000    0.14262    0.06724 =
         0.15210    0.03264   -0.00459   -0.04109
AFIX  43
H17   2    0.790267    0.787324    0.414932    11.00000   -1.20000
AFIX   0
C18   1    0.672080    0.739971    0.482934    11.00000    0.17771    0.05656 =
         0.11160   -0.00023   -0.01446   -0.02903
AFIX  43
H18   2    0.658936    0.765630    0.519709    11.00000   -1.20000
AFIX   0
C19   1    0.618570    0.689722    0.493319    11.00000    0.11955    0.05836 =
         0.06427   -0.00120   -0.01221   -0.03491
AFIX  43
H19   2    0.577444    0.679826    0.538589    11.00000   -1.20000
AFIX   0
HKLF 4


REM  a_auto_a.res in C222(1)
REM wR2 = 0.1108, GooF = S = 1.028, Restrained GooF = 1.028 for all data
REM R1 = 0.0397 for 3106 Fo > 4sig(Fo) and 0.0505 for all 3794 data
REM 219 parameters refined using 1 restraints

END

WGHT      0.0743      0.0000

REM Highest difference peak  1.347,  deepest hole -0.430,  1-sigma level  0.081
Q1    1   1.0000  0.3592  0.2500  10.50000  0.05    1.35
Q2    1   0.2186  0.3009  0.2090  11.00000  0.05    0.59
Q3    1   0.3276  0.3988  0.3969  11.00000  0.05    0.49
Q4    1   0.3658  0.2963  0.2410  11.00000  0.05    0.39
Q5    1   0.3160  0.3983  0.3099  11.00000  0.05    0.37
Q6    1   0.3854  0.4360  0.3553  11.00000  0.05    0.36
Q7    1   0.4197  0.3980  0.4019  11.00000  0.05    0.32
;
_shelx_res_checksum              73752
_olex2_submission_special_instructions 'No special instructions were received'
_oxdiff_exptl_absorpt_empirical_details 
;
Empirical correction (ABSPACK) includes:
- Absorption correction using spherical harmonics
- Frame scaling
;
_oxdiff_exptl_absorpt_empirical_full_max 1.596
_oxdiff_exptl_absorpt_empirical_full_min 0.677
loop_
_twin_individual_id
_twin_individual_mass_fraction_refined
1 0.993(16)
2 0.007(16)

####################################################################### 
# 
# This file contains crystal structure data downloaded from the 
# Cambridge Structural Database (CSD) hosted by the Cambridge 
# Crystallographic Data Centre (CCDC).
# 
# Full information about CCDC data access policies and citation 
# guidelines are available at http://www.ccdc.cam.ac.uk/access/V1 
# 
# Audit and citation data items may have been added by the CCDC. 
# Please retain this information to preserve the provenance of 
# this file and to allow appropriate attribution of the data. 
# 
#######################################################################

data_mo_240605zj1_0m
_database_code_depnum_ccdc_archive 'CCDC 2450543'
loop_
_audit_author_name
_audit_author_address
'Jing Li'
;Guangxi University
China
;
_audit_update_record             
;
2025-05-13 deposited with the CCDC.	2026-03-09 downloaded from the CCDC.
;
_audit_creation_date             2024-06-13
_audit_creation_method           
;
Olex2 1.5
(compiled 2024.02.16 svn.r378c4104 for OlexSys, GUI svn.r6928)
;
_shelx_SHELXL_version_number     2018/3
_chemical_name_common            ?
_chemical_name_systematic        ?
_chemical_formula_moiety         'Br4 Mn, C38 H34 O2 P2'
_chemical_formula_sum            'C38 H34 Br4 Mn O2 P2'
_chemical_formula_weight         959.17
_chemical_absolute_configuration ad
_chemical_melting_point          ?
loop_
_atom_type_symbol
_atom_type_description
_atom_type_scat_dispersion_real
_atom_type_scat_dispersion_imag
_atom_type_scat_source
C C 0.0033 0.0016 'International Tables Vol C Tables 4.2.6.8 and 6.1.1.4'
H H 0.0000 0.0000 'International Tables Vol C Tables 4.2.6.8 and 6.1.1.4'
Br Br -0.2901 2.4595 'International Tables Vol C Tables 4.2.6.8 and 6.1.1.4'
Mn Mn 0.3368 0.7283 'International Tables Vol C Tables 4.2.6.8 and 6.1.1.4'
O O 0.0106 0.0060 'International Tables Vol C Tables 4.2.6.8 and 6.1.1.4'
P P 0.1023 0.0942 'International Tables Vol C Tables 4.2.6.8 and 6.1.1.4'

_shelx_space_group_comment       
;
The symmetry employed for this shelxl refinement is uniquely defined
by the following loop, which should always be used as a source of
symmetry information in preference to the above space-group names.
They are only intended as comments.
;
_space_group_crystal_system      monoclinic
_space_group_IT_number           4
_space_group_name_H-M_alt        'P 1 21 1'
_space_group_name_Hall           'P 2yb'
loop_
_space_group_symop_operation_xyz
'x, y, z'
'-x, y+1/2, -z'

_cell_length_a                   12.3302(11)
_cell_length_b                   11.2740(9)
_cell_length_c                   14.7720(14)
_cell_angle_alpha                90
_cell_angle_beta                 106.737(3)
_cell_angle_gamma                90
_cell_volume                     1966.5(3)
_cell_formula_units_Z            2
_cell_measurement_reflns_used    8389
_cell_measurement_temperature    303.00
_cell_measurement_theta_max      28.215
_cell_measurement_theta_min      2.498
_shelx_estimated_absorpt_T_max   0.466
_shelx_estimated_absorpt_T_min   0.466
_exptl_absorpt_coefficient_mu    4.512
_exptl_absorpt_correction_T_max  0.7457
_exptl_absorpt_correction_T_min  0.4783
_exptl_absorpt_correction_type   multi-scan
_exptl_absorpt_process_details   
;
SADABS-2016/2 (Bruker,2016/2) was used for absorption correction.
wR2(int) was 0.1112 before and 0.0856 after correction.
The Ratio of minimum to maximum transmission is 0.6414.
The \l/2 correction factor is Not present.
;
_exptl_absorpt_special_details   ?
_exptl_crystal_colour            colourless
_exptl_crystal_colour_primary    colourless
_exptl_crystal_density_diffrn    1.620
_exptl_crystal_density_meas      ?
_exptl_crystal_density_method    ?
_exptl_crystal_description       block
_exptl_crystal_F_000             946
_exptl_crystal_size_max          0.2
_exptl_crystal_size_mid          0.2
_exptl_crystal_size_min          0.2
_exptl_transmission_factor_max   ?
_exptl_transmission_factor_min   ?
_diffrn_reflns_av_R_equivalents  0.0667
_diffrn_reflns_av_unetI/netI     0.0916
_diffrn_reflns_Laue_measured_fraction_full 0.997
_diffrn_reflns_Laue_measured_fraction_max 0.997
_diffrn_reflns_limit_h_max       14
_diffrn_reflns_limit_h_min       -14
_diffrn_reflns_limit_k_max       13
_diffrn_reflns_limit_k_min       -13
_diffrn_reflns_limit_l_max       17
_diffrn_reflns_limit_l_min       -17
_diffrn_reflns_number            20323
_diffrn_reflns_point_group_measured_fraction_full 0.980
_diffrn_reflns_point_group_measured_fraction_max 0.979
_diffrn_reflns_theta_full        25.242
_diffrn_reflns_theta_max         25.350
_diffrn_reflns_theta_min         2.310
_diffrn_ambient_temperature      303.00
_diffrn_detector_area_resol_mean ?
_diffrn_measured_fraction_theta_full 0.997
_diffrn_measured_fraction_theta_max 0.997
_diffrn_measurement_device_type  'Bruker APEX-II CCD'
_diffrn_measurement_method       '\f and \w scans'
_diffrn_radiation_type           MoK\a
_diffrn_radiation_wavelength     0.71073
_diffrn_source                   ?
_diffrn_source_current           1.4
_diffrn_source_power             0.07
_diffrn_source_voltage           50.0
_diffrn_standards_number         0
_reflns_Friedel_coverage         0.863
_reflns_Friedel_fraction_full    0.961
_reflns_Friedel_fraction_max     0.960
_reflns_number_gt                5199
_reflns_number_total             7052
_reflns_special_details          
;
 Reflections were merged by SHELXL according to the crystal
 class for the calculation of statistics and refinement.
 
 _reflns_Friedel_fraction is defined as the number of unique
 Friedel pairs measured divided by the number that would be
 possible theoretically, ignoring centric projections and
 systematic absences.
;
_reflns_threshold_expression     'I > 2\s(I)'
_computing_cell_refinement       'SAINT V8.40B (?, 2016)'
_computing_data_collection       ?
_computing_data_reduction        'SAINT V8.40B (?, 2016)'
_computing_molecular_graphics    'Olex2 1.5 (Dolomanov et al., 2009)'
_computing_publication_material  'Olex2 1.5 (Dolomanov et al., 2009)'
_computing_structure_refinement  'SHELXL 2018/3 (Sheldrick, 2015)'
_computing_structure_solution    'SHELXT 2018/2 (Sheldrick, 2018)'
_refine_diff_density_max         0.437
_refine_diff_density_min         -0.521
_refine_diff_density_rms         0.071
_refine_ls_abs_structure_details 
;
 Flack x determined using 1913 quotients [(I+)-(I-)]/[(I+)+(I-)]
 (Parsons, Flack and Wagner, Acta Cryst. B69 (2013) 249-259).
;
_refine_ls_abs_structure_Flack   0.015(9)
_refine_ls_extinction_coef       .
_refine_ls_extinction_method     none
_refine_ls_goodness_of_fit_ref   1.020
_refine_ls_hydrogen_treatment    mixed
_refine_ls_matrix_type           full
_refine_ls_number_parameters     422
_refine_ls_number_reflns         7052
_refine_ls_number_restraints     1
_refine_ls_R_factor_all          0.0720
_refine_ls_R_factor_gt           0.0440
_refine_ls_restrained_S_all      1.019
_refine_ls_shift/su_max          0.000
_refine_ls_shift/su_mean         0.000
_refine_ls_structure_factor_coef Fsqd
_refine_ls_weighting_details     'w=1/[\s^2^(Fo^2^)] where P=(Fo^2^+2Fc^2^)/3'
_refine_ls_weighting_scheme      calc
_refine_ls_wR_factor_gt          0.0926
_refine_ls_wR_factor_ref         0.1025
_refine_special_details          ?
_olex2_refinement_description    
;
1. Fixed Uiso
 At 1.2 times of:
  All C(H) groups
 At 1.5 times of:
  All C(H,H,H) groups
2.a Aromatic/amide H refined with riding coordinates:
 C3(H3), C4(H4), C5(H5), C10(H10), C11(H11), C12(H12), C15(H15), C16(H16),
 C17(H17), C18(H18), C19(H19), C24(H24), C23(H23), C22(H22), C26(H26), C25(H25),
  C28(H28), C29(H29), C30(H30), C31(H31), C32(H32), C34(H34), C35(H35),
 C36(H36), C37(H37), C38(H38)
2.b Fitted hexagon refined as free rotating group:
 C24(C23,C22,C21,C26,C25)
2.c Idealised Me refined as rotating group:
 C1(H1A,H1B,H1C), C20(H20A,H20B,H20C)
;
_atom_sites_solution_hydrogens   mixed
_atom_sites_solution_primary     dual
_atom_sites_solution_secondary   ?
loop_
_atom_site_label
_atom_site_type_symbol
_atom_site_fract_x
_atom_site_fract_y
_atom_site_fract_z
_atom_site_U_iso_or_equiv
_atom_site_adp_type
_atom_site_occupancy
_atom_site_site_symmetry_order
_atom_site_calc_flag
_atom_site_refinement_flags_posn
_atom_site_refinement_flags_adp
_atom_site_refinement_flags_occupancy
_atom_site_disorder_assembly
_atom_site_disorder_group
Br1 Br 1.43985(7) 0.43783(9) 0.64888(7) 0.0605(3) Uani 1 1 d . . . . .
Br2 Br 1.31738(8) 0.68266(9) 0.82170(7) 0.0631(3) Uani 1 1 d . . . . .
Br3 Br 1.37101(8) 0.32844(10) 0.88478(8) 0.0713(3) Uani 1 1 d . . . . .
Br4 Br 1.11011(7) 0.45672(12) 0.64954(7) 0.0735(3) Uani 1 1 d . . . . .
Mn1 Mn 1.31077(10) 0.47685(13) 0.75205(10) 0.0547(4) Uani 1 1 d . . . . .
P1 P 0.82892(18) 0.6572(2) 0.63395(16) 0.0440(5) Uani 1 1 d . . . . .
H1 H 0.908(6) 0.567(6) 0.659(5) 0.032(19) Uiso 1 1 d . . . . .
P2 P 0.74191(17) 0.3173(2) 0.75070(16) 0.0442(5) Uani 1 1 d . . . . .
H2 H 0.655(8) 0.393(8) 0.759(7) 0.06(3) Uiso 1 1 d . . . . .
O1 O 0.7346(5) 0.5176(7) 0.9333(5) 0.0691(19) Uani 1 1 d . . . . .
O2 O 0.9769(5) 0.6815(7) 0.8820(5) 0.0637(18) Uani 1 1 d . . . . .
C1 C 0.6647(11) 0.5126(14) 0.9975(9) 0.097(4) Uani 1 1 d . . . . .
H1A H 0.587890 0.495133 0.962422 0.146 Uiso 1 1 calc R U . . .
H1B H 0.667450 0.587732 1.028701 0.146 Uiso 1 1 calc R U . . .
H1C H 0.692635 0.451716 1.043763 0.146 Uiso 1 1 calc R U . . .
C2 C 0.7048(7) 0.5929(10) 0.8584(7) 0.053(2) Uani 1 1 d . . . . .
C3 C 0.6098(7) 0.6667(10) 0.8367(8) 0.060(3) Uani 1 1 d . . . . .
H3 H 0.564294 0.670282 0.877070 0.072 Uiso 1 1 calc R U . . .
C4 C 0.5841(7) 0.7331(9) 0.7568(8) 0.056(2) Uani 1 1 d . . . . .
H4 H 0.521140 0.782552 0.743655 0.067 Uiso 1 1 calc R U . . .
C5 C 0.6488(7) 0.7294(8) 0.6943(7) 0.053(2) Uani 1 1 d . . . . .
H5 H 0.628899 0.775043 0.639578 0.063 Uiso 1 1 calc R U . . .
C6 C 0.7456(6) 0.6554(8) 0.7147(6) 0.043(2) Uani 1 1 d . . . . .
C7 C 0.7736(6) 0.5864(8) 0.7958(6) 0.043(2) Uani 1 1 d . . . . .
C8 C 0.8773(6) 0.5088(8) 0.8262(6) 0.041(2) Uani 1 1 d . . . . .
C9 C 0.9808(7) 0.5631(10) 0.8713(6) 0.050(2) Uani 1 1 d . . . . .
C10 C 1.0777(7) 0.4926(11) 0.9009(7) 0.057(3) Uani 1 1 d . . . . .
H10 H 1.147391 0.528103 0.928976 0.069 Uiso 1 1 calc R U . . .
C11 C 1.0718(7) 0.3734(12) 0.8892(7) 0.065(3) Uani 1 1 d . . . . .
H11 H 1.137223 0.328108 0.910704 0.079 Uiso 1 1 calc R U . . .
C12 C 0.9689(7) 0.3172(9) 0.8455(6) 0.053(2) Uani 1 1 d . . . . .
H12 H 0.965158 0.235283 0.837780 0.064 Uiso 1 1 calc R U . . .
C13 C 0.8714(6) 0.3878(8) 0.8135(6) 0.042(2) Uani 1 1 d . . . . .
C14 C 0.7147(7) 0.1842(9) 0.8058(6) 0.047(2) Uani 1 1 d . . . . .
C15 C 0.6447(7) 0.1887(11) 0.8652(7) 0.059(3) Uani 1 1 d . . . . .
H15 H 0.609585 0.259314 0.873222 0.071 Uiso 1 1 calc R U . . .
C16 C 0.6283(9) 0.0885(13) 0.9114(7) 0.072(3) Uani 1 1 d . . . . .
H16 H 0.581173 0.090912 0.950471 0.086 Uiso 1 1 calc R U . . .
C17 C 0.6805(10) -0.0156(13) 0.9007(7) 0.075(3) Uani 1 1 d . . . . .
H17 H 0.668776 -0.082692 0.933267 0.090 Uiso 1 1 calc R U . . .
C18 C 0.7492(9) -0.0229(10) 0.8436(7) 0.069(3) Uani 1 1 d . . . . .
H18 H 0.783348 -0.094393 0.836287 0.083 Uiso 1 1 calc R U . . .
C19 C 0.7677(8) 0.0789(9) 0.7958(7) 0.061(3) Uani 1 1 d . . . . .
H19 H 0.815669 0.075795 0.757466 0.073 Uiso 1 1 calc R U . . .
C20 C 1.0779(9) 0.7419(12) 0.9365(8) 0.085(4) Uani 1 1 d . . . . .
H20A H 1.136739 0.732291 0.906416 0.127 Uiso 1 1 calc R U . . .
H20B H 1.102215 0.708904 0.999025 0.127 Uiso 1 1 calc R U . . .
H20C H 1.061902 0.824816 0.940364 0.127 Uiso 1 1 calc R U . . .
C24 C 1.0101(7) 1.0121(5) 0.6550(6) 0.086(4) Uani 1 1 d G . . . .
H24 H 1.046705 1.085025 0.661370 0.103 Uiso 1 1 calc R U . . .
C23 C 0.8976(7) 1.0027(5) 0.6010(5) 0.072(3) Uani 1 1 d G . . . .
H23 H 0.859041 1.069459 0.571286 0.087 Uiso 1 1 calc R U . . .
C22 C 0.8429(4) 0.8937(6) 0.5916(4) 0.059(3) Uani 1 1 d G . . . .
H22 H 0.767649 0.887471 0.555445 0.071 Uiso 1 1 calc R U . . .
C21 C 0.9006(4) 0.7940(4) 0.6360(4) 0.047(2) Uani 1 1 d G . . . .
C26 C 1.0130(4) 0.8033(5) 0.6900(4) 0.060(3) Uani 1 1 d G . . . .
H26 H 1.051581 0.736611 0.719773 0.072 Uiso 1 1 calc R U . . .
C25 C 1.0677(4) 0.9124(7) 0.6995(5) 0.078(3) Uani 1 1 d G . . . .
H25 H 1.142976 0.918598 0.735615 0.094 Uiso 1 1 calc R U . . .
C27 C 0.7395(7) 0.6248(8) 0.5171(6) 0.050(2) Uani 1 1 d . . . . .
C28 C 0.7718(9) 0.6621(10) 0.4390(7) 0.064(3) Uani 1 1 d . . . . .
H28 H 0.837402 0.706528 0.447048 0.077 Uiso 1 1 calc R U . . .
C29 C 0.7065(12) 0.6329(12) 0.3502(8) 0.084(4) Uani 1 1 d . . . . .
H29 H 0.727895 0.657568 0.297737 0.101 Uiso 1 1 calc R U . . .
C30 C 0.6088(11) 0.5668(12) 0.3380(9) 0.086(4) Uani 1 1 d . . . . .
H30 H 0.564888 0.546614 0.277532 0.104 Uiso 1 1 calc R U . . .
C31 C 0.5767(9) 0.5311(11) 0.4150(9) 0.077(3) Uani 1 1 d . . . . .
H31 H 0.510744 0.486992 0.406331 0.093 Uiso 1 1 calc R U . . .
C32 C 0.6401(8) 0.5592(9) 0.5043(7) 0.062(3) Uani 1 1 d . . . . .
H32 H 0.617479 0.534847 0.556255 0.074 Uiso 1 1 calc R U . . .
C33 C 0.7439(7) 0.2918(7) 0.6335(6) 0.045(2) Uani 1 1 d . . . . .
C34 C 0.8357(7) 0.3241(8) 0.6012(6) 0.047(2) Uani 1 1 d . . . . .
H34 H 0.899353 0.357984 0.643012 0.057 Uiso 1 1 calc R U . . .
C35 C 0.8333(9) 0.3066(9) 0.5094(7) 0.058(2) Uani 1 1 d . . . . .
H35 H 0.894959 0.329553 0.489114 0.070 Uiso 1 1 calc R U . . .
C36 C 0.7410(10) 0.2554(10) 0.4465(8) 0.068(3) Uani 1 1 d . . . . .
H36 H 0.740251 0.243476 0.384043 0.081 Uiso 1 1 calc R U . . .
C37 C 0.6508(9) 0.2223(10) 0.4757(8) 0.067(3) Uani 1 1 d . . . . .
H37 H 0.589042 0.186945 0.432550 0.081 Uiso 1 1 calc R U . . .
C38 C 0.6477(8) 0.2397(9) 0.5685(7) 0.058(2) Uani 1 1 d . . . . .
H38 H 0.584599 0.217863 0.587130 0.069 Uiso 1 1 calc R U . . .

loop_
_atom_site_aniso_label
_atom_site_aniso_U_11
_atom_site_aniso_U_22
_atom_site_aniso_U_33
_atom_site_aniso_U_23
_atom_site_aniso_U_13
_atom_site_aniso_U_12
Br1 0.0406(4) 0.0764(7) 0.0727(6) 0.0027(6) 0.0295(4) 0.0004(5)
Br2 0.0477(5) 0.0803(7) 0.0670(7) -0.0061(5) 0.0257(5) 0.0029(5)
Br3 0.0623(6) 0.0936(8) 0.0644(7) 0.0139(6) 0.0282(5) 0.0191(6)
Br4 0.0360(4) 0.1209(10) 0.0659(6) -0.0099(7) 0.0184(4) -0.0056(6)
Mn1 0.0359(6) 0.0774(11) 0.0542(9) 0.0002(7) 0.0185(6) 0.0020(7)
P1 0.0366(11) 0.0505(14) 0.0481(13) 0.0024(11) 0.0174(9) 0.0032(10)
P2 0.0321(10) 0.0570(14) 0.0455(13) 0.0002(12) 0.0143(9) 0.0000(10)
O1 0.061(4) 0.106(5) 0.053(4) 0.003(4) 0.036(3) 0.000(4)
O2 0.041(3) 0.085(5) 0.066(4) -0.013(4) 0.015(3) -0.022(3)
C1 0.104(9) 0.137(11) 0.079(9) 0.000(8) 0.073(8) -0.004(8)
C2 0.035(4) 0.078(6) 0.052(6) -0.022(5) 0.024(4) -0.014(4)
C3 0.046(5) 0.073(7) 0.073(7) -0.028(6) 0.035(5) -0.009(5)
C4 0.036(4) 0.060(6) 0.076(7) -0.015(6) 0.024(5) 0.004(4)
C5 0.038(4) 0.050(5) 0.070(7) -0.005(5) 0.014(4) -0.002(4)
C6 0.029(4) 0.051(5) 0.052(5) -0.011(4) 0.014(4) -0.004(4)
C7 0.031(4) 0.051(5) 0.050(6) -0.005(4) 0.019(4) -0.009(4)
C8 0.026(4) 0.064(6) 0.034(5) 0.001(4) 0.012(3) -0.003(4)
C9 0.041(5) 0.081(8) 0.032(5) -0.006(5) 0.014(4) -0.015(5)
C10 0.026(4) 0.099(9) 0.046(6) -0.001(5) 0.008(4) -0.002(5)
C11 0.030(5) 0.112(10) 0.053(6) 0.022(6) 0.010(4) 0.015(5)
C12 0.048(5) 0.062(6) 0.055(6) 0.006(5) 0.023(4) 0.009(5)
C13 0.028(4) 0.065(6) 0.035(5) 0.007(4) 0.012(3) 0.002(4)
C14 0.040(4) 0.063(6) 0.041(5) -0.003(5) 0.015(4) -0.006(4)
C15 0.049(5) 0.084(7) 0.055(6) -0.006(6) 0.031(4) -0.011(5)
C16 0.068(6) 0.107(9) 0.048(6) -0.007(6) 0.029(5) -0.029(7)
C17 0.090(8) 0.093(9) 0.037(6) 0.009(6) 0.009(5) -0.033(7)
C18 0.083(7) 0.066(7) 0.059(7) -0.004(6) 0.021(5) -0.019(6)
C19 0.066(6) 0.066(7) 0.053(6) -0.004(5) 0.024(5) -0.006(5)
C20 0.060(6) 0.125(10) 0.075(8) -0.044(7) 0.028(6) -0.056(7)
C24 0.111(10) 0.071(8) 0.102(10) -0.014(7) 0.072(9) -0.036(7)
C23 0.094(9) 0.055(7) 0.085(9) 0.010(5) 0.053(7) 0.008(6)
C22 0.058(6) 0.058(6) 0.067(7) 0.007(5) 0.030(5) 0.006(5)
C21 0.042(4) 0.056(6) 0.050(5) -0.003(4) 0.025(4) -0.005(4)
C26 0.046(5) 0.079(7) 0.061(6) 0.004(5) 0.023(4) -0.010(5)
C25 0.057(6) 0.100(10) 0.080(8) -0.001(7) 0.024(6) -0.025(6)
C27 0.043(5) 0.052(6) 0.055(6) -0.005(5) 0.014(4) 0.012(4)
C28 0.069(6) 0.074(7) 0.054(7) 0.000(6) 0.026(5) 0.007(6)
C29 0.107(10) 0.100(10) 0.043(7) 0.001(6) 0.018(6) 0.039(8)
C30 0.079(8) 0.100(10) 0.061(8) -0.024(7) -0.011(7) 0.027(8)
C31 0.052(6) 0.082(8) 0.082(9) -0.016(7) -0.006(6) 0.013(5)
C32 0.052(5) 0.063(7) 0.064(7) 0.001(5) 0.008(5) 0.005(5)
C33 0.037(4) 0.049(5) 0.051(5) -0.003(4) 0.017(4) -0.003(4)
C34 0.043(4) 0.049(5) 0.051(5) 0.006(5) 0.016(4) -0.002(4)
C35 0.069(6) 0.065(6) 0.047(6) -0.002(5) 0.026(5) -0.001(5)
C36 0.090(8) 0.072(7) 0.045(6) -0.001(5) 0.026(6) 0.012(6)
C37 0.066(6) 0.067(7) 0.061(7) -0.014(5) 0.004(5) -0.001(5)
C38 0.052(5) 0.068(6) 0.050(6) 0.000(5) 0.011(4) -0.011(5)

_geom_special_details            
;
 All esds (except the esd in the dihedral angle between two l.s. planes)
 are estimated using the full covariance matrix.  The cell esds are taken
 into account individually in the estimation of esds in distances, angles
 and torsion angles; correlations between esds in cell parameters are only
 used when they are defined by crystal symmetry.  An approximate (isotropic)
 treatment of cell esds is used for estimating esds involving l.s. planes.
;
loop_
_geom_bond_atom_site_label_1
_geom_bond_atom_site_label_2
_geom_bond_distance
_geom_bond_site_symmetry_2
_geom_bond_publ_flag
Br1 Mn1 2.5390(15) . ?
Br2 Mn1 2.5299(18) . ?
Br3 Mn1 2.5213(18) . ?
Br4 Mn1 2.5116(15) . ?
P1 H1 1.38(7) . ?
P1 C6 1.785(8) . ?
P1 C21 1.774(5) . ?
P1 C27 1.797(9) . ?
P2 H2 1.40(9) . ?
P2 C13 1.785(9) . ?
P2 C14 1.785(10) . ?
P2 C33 1.763(9) . ?
O1 C1 1.455(11) . ?
O1 C2 1.359(13) . ?
O2 C9 1.346(13) . ?
O2 C20 1.445(10) . ?
C1 H1A 0.9600 . ?
C1 H1B 0.9600 . ?
C1 H1C 0.9600 . ?
C2 C3 1.396(14) . ?
C2 C7 1.426(11) . ?
C3 H3 0.9300 . ?
C3 C4 1.356(14) . ?
C4 H4 0.9300 . ?
C4 C5 1.383(13) . ?
C5 H5 0.9300 . ?
C5 C6 1.416(12) . ?
C6 C7 1.386(13) . ?
C7 C8 1.507(12) . ?
C8 C9 1.399(11) . ?
C8 C13 1.376(12) . ?
C9 C10 1.397(13) . ?
C10 H10 0.9300 . ?
C10 C11 1.355(15) . ?
C11 H11 0.9300 . ?
C11 C12 1.398(14) . ?
C12 H12 0.9300 . ?
C12 C13 1.406(12) . ?
C14 C15 1.398(12) . ?
C14 C19 1.384(13) . ?
C15 H15 0.9300 . ?
C15 C16 1.364(16) . ?
C16 H16 0.9300 . ?
C16 C17 1.369(17) . ?
C17 H17 0.9300 . ?
C17 C18 1.360(15) . ?
C18 H18 0.9300 . ?
C18 C19 1.400(14) . ?
C19 H19 0.9300 . ?
C20 H20A 0.9600 . ?
C20 H20B 0.9600 . ?
C20 H20C 0.9600 . ?
C24 H24 0.9300 . ?
C24 C23 1.3900 . ?
C24 C25 1.3900 . ?
C23 H23 0.9300 . ?
C23 C22 1.3900 . ?
C22 H22 0.9300 . ?
C22 C21 1.3900 . ?
C21 C26 1.3900 . ?
C26 H26 0.9300 . ?
C26 C25 1.3900 . ?
C25 H25 0.9300 . ?
C27 C28 1.391(13) . ?
C27 C32 1.396(13) . ?
C28 H28 0.9300 . ?
C28 C29 1.366(15) . ?
C29 H29 0.9300 . ?
C29 C30 1.384(18) . ?
C30 H30 0.9300 . ?
C30 C31 1.368(17) . ?
C31 H31 0.9300 . ?
C31 C32 1.363(15) . ?
C32 H32 0.9300 . ?
C33 C34 1.397(11) . ?
C33 C38 1.421(12) . ?
C34 H34 0.9300 . ?
C34 C35 1.363(12) . ?
C35 H35 0.9300 . ?
C35 C36 1.372(14) . ?
C36 H36 0.9300 . ?
C36 C37 1.356(16) . ?
C37 H37 0.9300 . ?
C37 C38 1.396(14) . ?
C38 H38 0.9300 . ?

loop_
_geom_angle_atom_site_label_1
_geom_angle_atom_site_label_2
_geom_angle_atom_site_label_3
_geom_angle
_geom_angle_site_symmetry_1
_geom_angle_site_symmetry_3
_geom_angle_publ_flag
Br2 Mn1 Br1 116.79(6) . . ?
Br3 Mn1 Br1 104.87(6) . . ?
Br3 Mn1 Br2 108.94(6) . . ?
Br4 Mn1 Br1 107.54(6) . . ?
Br4 Mn1 Br2 103.82(6) . . ?
Br4 Mn1 Br3 115.30(6) . . ?
C6 P1 H1 108(3) . . ?
C6 P1 C27 109.1(4) . . ?
C21 P1 H1 109(3) . . ?
C21 P1 C6 112.2(3) . . ?
C21 P1 C27 111.0(4) . . ?
C27 P1 H1 107(3) . . ?
C13 P2 H2 106(4) . . ?
C14 P2 H2 103(4) . . ?
C14 P2 C13 113.2(4) . . ?
C33 P2 H2 114(4) . . ?
C33 P2 C13 108.7(4) . . ?
C33 P2 C14 111.6(4) . . ?
C2 O1 C1 118.9(9) . . ?
C9 O2 C20 118.6(8) . . ?
O1 C1 H1A 109.5 . . ?
O1 C1 H1B 109.5 . . ?
O1 C1 H1C 109.5 . . ?
H1A C1 H1B 109.5 . . ?
H1A C1 H1C 109.5 . . ?
H1B C1 H1C 109.5 . . ?
O1 C2 C3 124.8(8) . . ?
O1 C2 C7 115.1(8) . . ?
C3 C2 C7 119.9(9) . . ?
C2 C3 H3 120.0 . . ?
C4 C3 C2 119.9(8) . . ?
C4 C3 H3 120.0 . . ?
C3 C4 H4 119.0 . . ?
C3 C4 C5 121.9(8) . . ?
C5 C4 H4 119.0 . . ?
C4 C5 H5 120.4 . . ?
C4 C5 C6 119.3(9) . . ?
C6 C5 H5 120.4 . . ?
C5 C6 P1 117.7(7) . . ?
C7 C6 P1 122.4(6) . . ?
C7 C6 C5 120.0(8) . . ?
C2 C7 C8 116.6(8) . . ?
C6 C7 C2 119.0(8) . . ?
C6 C7 C8 124.3(7) . . ?
C9 C8 C7 117.8(8) . . ?
C13 C8 C7 121.9(7) . . ?
C13 C8 C9 120.3(8) . . ?
O2 C9 C8 115.6(8) . . ?
O2 C9 C10 125.7(8) . . ?
C10 C9 C8 118.8(10) . . ?
C9 C10 H10 119.5 . . ?
C11 C10 C9 121.0(9) . . ?
C11 C10 H10 119.5 . . ?
C10 C11 H11 119.4 . . ?
C10 C11 C12 121.1(9) . . ?
C12 C11 H11 119.4 . . ?
C11 C12 H12 120.9 . . ?
C11 C12 C13 118.2(10) . . ?
C13 C12 H12 120.9 . . ?
C8 C13 P2 121.1(6) . . ?
C8 C13 C12 120.6(8) . . ?
C12 C13 P2 118.3(7) . . ?
C15 C14 P2 119.2(8) . . ?
C19 C14 P2 121.1(7) . . ?
C19 C14 C15 119.6(9) . . ?
C14 C15 H15 120.3 . . ?
C16 C15 C14 119.4(10) . . ?
C16 C15 H15 120.3 . . ?
C15 C16 H16 119.7 . . ?
C15 C16 C17 120.6(10) . . ?
C17 C16 H16 119.7 . . ?
C16 C17 H17 119.3 . . ?
C18 C17 C16 121.4(10) . . ?
C18 C17 H17 119.3 . . ?
C17 C18 H18 120.5 . . ?
C17 C18 C19 119.0(11) . . ?
C19 C18 H18 120.5 . . ?
C14 C19 C18 119.9(9) . . ?
C14 C19 H19 120.0 . . ?
C18 C19 H19 120.0 . . ?
O2 C20 H20A 109.5 . . ?
O2 C20 H20B 109.5 . . ?
O2 C20 H20C 109.5 . . ?
H20A C20 H20B 109.5 . . ?
H20A C20 H20C 109.5 . . ?
H20B C20 H20C 109.5 . . ?
C23 C24 H24 120.0 . . ?
C23 C24 C25 120.0 . . ?
C25 C24 H24 120.0 . . ?
C24 C23 H23 120.0 . . ?
C22 C23 C24 120.0 . . ?
C22 C23 H23 120.0 . . ?
C23 C22 H22 120.0 . . ?
C21 C22 C23 120.0 . . ?
C21 C22 H22 120.0 . . ?
C22 C21 P1 120.7(3) . . ?
C22 C21 C26 120.0 . . ?
C26 C21 P1 119.0(3) . . ?
C21 C26 H26 120.0 . . ?
C21 C26 C25 120.0 . . ?
C25 C26 H26 120.0 . . ?
C24 C25 H25 120.0 . . ?
C26 C25 C24 120.0 . . ?
C26 C25 H25 120.0 . . ?
C28 C27 P1 119.5(7) . . ?
C28 C27 C32 119.8(9) . . ?
C32 C27 P1 120.6(7) . . ?
C27 C28 H28 120.2 . . ?
C29 C28 C27 119.6(11) . . ?
C29 C28 H28 120.2 . . ?
C28 C29 H29 119.9 . . ?
C28 C29 C30 120.3(12) . . ?
C30 C29 H29 119.9 . . ?
C29 C30 H30 120.0 . . ?
C31 C30 C29 120.0(11) . . ?
C31 C30 H30 120.0 . . ?
C30 C31 H31 119.5 . . ?
C32 C31 C30 120.9(12) . . ?
C32 C31 H31 119.5 . . ?
C27 C32 H32 120.3 . . ?
C31 C32 C27 119.4(11) . . ?
C31 C32 H32 120.3 . . ?
C34 C33 P2 122.3(7) . . ?
C34 C33 C38 118.5(9) . . ?
C38 C33 P2 119.1(7) . . ?
C33 C34 H34 119.5 . . ?
C35 C34 C33 121.0(8) . . ?
C35 C34 H34 119.5 . . ?
C34 C35 H35 119.7 . . ?
C34 C35 C36 120.7(9) . . ?
C36 C35 H35 119.7 . . ?
C35 C36 H36 120.1 . . ?
C37 C36 C35 119.8(10) . . ?
C37 C36 H36 120.1 . . ?
C36 C37 H37 119.0 . . ?
C36 C37 C38 122.0(10) . . ?
C38 C37 H37 119.0 . . ?
C33 C38 H38 121.0 . . ?
C37 C38 C33 117.9(9) . . ?
C37 C38 H38 121.0 . . ?

loop_
_geom_torsion_atom_site_label_1
_geom_torsion_atom_site_label_2
_geom_torsion_atom_site_label_3
_geom_torsion_atom_site_label_4
_geom_torsion
_geom_torsion_site_symmetry_1
_geom_torsion_site_symmetry_2
_geom_torsion_site_symmetry_3
_geom_torsion_site_symmetry_4
_geom_torsion_publ_flag
P1 C6 C7 C2 177.9(6) . . . . ?
P1 C6 C7 C8 1.7(12) . . . . ?
P1 C21 C26 C25 -174.2(5) . . . . ?
P1 C27 C28 C29 177.0(8) . . . . ?
P1 C27 C32 C31 -176.8(8) . . . . ?
P2 C14 C15 C16 -176.6(7) . . . . ?
P2 C14 C19 C18 176.9(7) . . . . ?
P2 C33 C34 C35 -177.9(7) . . . . ?
P2 C33 C38 C37 178.9(8) . . . . ?
O1 C2 C3 C4 -175.9(9) . . . . ?
O1 C2 C7 C6 176.5(8) . . . . ?
O1 C2 C7 C8 -7.0(11) . . . . ?
O2 C9 C10 C11 178.0(10) . . . . ?
C1 O1 C2 C3 -0.8(15) . . . . ?
C1 O1 C2 C7 -176.1(9) . . . . ?
C2 C3 C4 C5 0.8(14) . . . . ?
C2 C7 C8 C9 -96.6(9) . . . . ?
C2 C7 C8 C13 81.2(11) . . . . ?
C3 C2 C7 C6 1.0(12) . . . . ?
C3 C2 C7 C8 177.5(8) . . . . ?
C3 C4 C5 C6 -0.8(14) . . . . ?
C4 C5 C6 P1 -178.0(7) . . . . ?
C4 C5 C6 C7 0.9(13) . . . . ?
C5 C6 C7 C2 -1.0(12) . . . . ?
C5 C6 C7 C8 -177.3(8) . . . . ?
C6 P1 C21 C22 -76.7(5) . . . . ?
C6 P1 C21 C26 97.5(4) . . . . ?
C6 P1 C27 C28 156.7(8) . . . . ?
C6 P1 C27 C32 -25.6(8) . . . . ?
C6 C7 C8 C9 79.7(11) . . . . ?
C6 C7 C8 C13 -102.4(11) . . . . ?
C7 C2 C3 C4 -0.8(13) . . . . ?
C7 C8 C9 O2 -0.8(12) . . . . ?
C7 C8 C9 C10 179.4(8) . . . . ?
C7 C8 C13 P2 5.5(13) . . . . ?
C7 C8 C13 C12 -177.8(7) . . . . ?
C8 C9 C10 C11 -2.2(14) . . . . ?
C9 C8 C13 P2 -176.7(6) . . . . ?
C9 C8 C13 C12 -0.1(14) . . . . ?
C9 C10 C11 C12 1.4(16) . . . . ?
C10 C11 C12 C13 0.2(15) . . . . ?
C11 C12 C13 P2 175.9(7) . . . . ?
C11 C12 C13 C8 -0.8(14) . . . . ?
C13 P2 C14 C15 96.2(7) . . . . ?
C13 P2 C14 C19 -79.3(8) . . . . ?
C13 P2 C33 C34 0.2(9) . . . . ?
C13 P2 C33 C38 -177.9(7) . . . . ?
C13 C8 C9 O2 -178.6(8) . . . . ?
C13 C8 C9 C10 1.6(13) . . . . ?
C14 P2 C13 C8 -137.2(8) . . . . ?
C14 P2 C13 C12 46.1(8) . . . . ?
C14 P2 C33 C34 -125.4(7) . . . . ?
C14 P2 C33 C38 56.5(8) . . . . ?
C14 C15 C16 C17 0.6(15) . . . . ?
C15 C14 C19 C18 1.3(13) . . . . ?
C15 C16 C17 C18 -0.6(16) . . . . ?
C16 C17 C18 C19 0.9(16) . . . . ?
C17 C18 C19 C14 -1.3(14) . . . . ?
C19 C14 C15 C16 -1.0(13) . . . . ?
C20 O2 C9 C8 173.7(8) . . . . ?
C20 O2 C9 C10 -6.6(13) . . . . ?
C24 C23 C22 C21 0.0 . . . . ?
C23 C24 C25 C26 0.0 . . . . ?
C23 C22 C21 P1 174.1(5) . . . . ?
C23 C22 C21 C26 0.0 . . . . ?
C22 C21 C26 C25 0.0 . . . . ?
C21 P1 C6 C5 68.6(7) . . . . ?
C21 P1 C6 C7 -110.3(7) . . . . ?
C21 P1 C27 C28 32.6(8) . . . . ?
C21 P1 C27 C32 -149.7(7) . . . . ?
C21 C26 C25 C24 0.0 . . . . ?
C25 C24 C23 C22 0.0 . . . . ?
C27 P1 C6 C5 -54.8(7) . . . . ?
C27 P1 C6 C7 126.3(7) . . . . ?
C27 P1 C21 C22 45.6(5) . . . . ?
C27 P1 C21 C26 -140.2(4) . . . . ?
C27 C28 C29 C30 0.0(16) . . . . ?
C28 C27 C32 C31 0.8(14) . . . . ?
C28 C29 C30 C31 0.5(18) . . . . ?
C29 C30 C31 C32 -0.3(18) . . . . ?
C30 C31 C32 C27 -0.3(16) . . . . ?
C32 C27 C28 C29 -0.7(15) . . . . ?
C33 P2 C13 C8 98.2(8) . . . . ?
C33 P2 C13 C12 -78.5(8) . . . . ?
C33 P2 C14 C15 -140.8(7) . . . . ?
C33 P2 C14 C19 43.7(8) . . . . ?
C33 C34 C35 C36 -0.8(14) . . . . ?
C34 C33 C38 C37 0.7(13) . . . . ?
C34 C35 C36 C37 0.3(15) . . . . ?
C35 C36 C37 C38 0.7(16) . . . . ?
C36 C37 C38 C33 -1.2(15) . . . . ?
C38 C33 C34 C35 0.2(13) . . . . ?

_shelx_res_file                  
;
TITL mo_240605zj1_0m_a.res in P2(1)
    mo_240605zj1_0m.res
    created by SHELXL-2018/3 at 11:05:50 on 13-Jun-2024
REM Old TITL mo_240605ZJ1_0m in P2(1)
REM SHELXT solution in P2(1): R1 0.215, Rweak 0.047, Alpha 0.002
REM <I/s> 0.584 for 6 systematic absences, Orientation as input
REM Flack x = -0.244 ( 0.034 ) from 2058 Parsons' quotients
REM Formula found by SHELXT: C36 N4 Mn7
CELL 0.71073 12.3302 11.274 14.772 90 106.737 90
ZERR 2 0.0011 0.0009 0.0014 0 0.003 0
LATT -1
SYMM -X,0.5+Y,-Z
SFAC C H Br Mn O P
UNIT 76 68 8 2 4 4

L.S. 10 0 0
PLAN  13
SIZE 0.2 0.2 0.2
TEMP 29.85
CONF
list 4
MORE -1
BOND $H
fmap 2 53
acta
SHEL 999 0.83
REM <olex2.extras>
REM <HklSrc "%.\\mo_240605ZJ1_0m.hkl">
REM </olex2.extras>

WGHT    0.000000
FVAR       0.39138
BR1   3    1.439847    0.437829    0.648878    11.00000    0.04064    0.07640 =
         0.07272    0.00271    0.02953    0.00035
BR2   3    1.317380    0.682657    0.821700    11.00000    0.04767    0.08029 =
         0.06695   -0.00614    0.02568    0.00286
BR3   3    1.371012    0.328440    0.884783    11.00000    0.06229    0.09356 =
         0.06437    0.01390    0.02817    0.01910
BR4   3    1.110109    0.456723    0.649536    11.00000    0.03598    0.12091 =
         0.06588   -0.00993    0.01844   -0.00556
MN1   4    1.310768    0.476854    0.752051    11.00000    0.03586    0.07742 =
         0.05420    0.00016    0.01846    0.00205
P1    6    0.828921    0.657153    0.633950    11.00000    0.03655    0.05055 =
         0.04814    0.00240    0.01739    0.00319
H1    2    0.907616    0.567115    0.659129    11.00000    0.03204
P2    6    0.741905    0.317336    0.750703    11.00000    0.03206    0.05704 =
         0.04547    0.00020    0.01433   -0.00004
H2    2    0.655259    0.393101    0.758574    11.00000    0.06372
O1    5    0.734560    0.517602    0.933281    11.00000    0.06141    0.10572 =
         0.05257    0.00270    0.03612   -0.00017
O2    5    0.976887    0.681460    0.881991    11.00000    0.04063    0.08464 =
         0.06557   -0.01346    0.01498   -0.02241
C1    1    0.664695    0.512622    0.997501    11.00000    0.10413    0.13731 =
         0.07930    0.00006    0.07279   -0.00359
AFIX 137
H1A   2    0.587890    0.495133    0.962422    11.00000   -1.50000
H1B   2    0.667450    0.587732    1.028701    11.00000   -1.50000
H1C   2    0.692635    0.451716    1.043763    11.00000   -1.50000
AFIX   0
C2    1    0.704771    0.592920    0.858396    11.00000    0.03542    0.07765 =
         0.05197   -0.02192    0.02444   -0.01437
C3    1    0.609850    0.666680    0.836738    11.00000    0.04612    0.07312 =
         0.07303   -0.02798    0.03481   -0.00872
AFIX  43
H3    2    0.564294    0.670282    0.877070    11.00000   -1.20000
AFIX   0
C4    1    0.584119    0.733083    0.756834    11.00000    0.03571    0.06008 =
         0.07625   -0.01529    0.02435    0.00381
AFIX  43
H4    2    0.521140    0.782552    0.743655    11.00000   -1.20000
AFIX   0
C5    1    0.648786    0.729413    0.694340    11.00000    0.03756    0.04999 =
         0.06957   -0.00453    0.01396   -0.00170
AFIX  43
H5    2    0.628899    0.775043    0.639578    11.00000   -1.20000
AFIX   0
C6    1    0.745581    0.655412    0.714688    11.00000    0.02904    0.05081 =
         0.05154   -0.01064    0.01427   -0.00401
C7    1    0.773618    0.586420    0.795766    11.00000    0.03141    0.05050 =
         0.05031   -0.00532    0.01879   -0.00856
C8    1    0.877251    0.508790    0.826195    11.00000    0.02564    0.06399 =
         0.03415    0.00127    0.01157   -0.00269
C9    1    0.980757    0.563118    0.871339    11.00000    0.04076    0.08058 =
         0.03237   -0.00628    0.01408   -0.01547
C10   1    1.077710    0.492639    0.900885    11.00000    0.02619    0.09931 =
         0.04565   -0.00111    0.00842   -0.00239
AFIX  43
H10   2    1.147391    0.528103    0.928976    11.00000   -1.20000
AFIX   0
C11   1    1.071772    0.373376    0.889239    11.00000    0.03023    0.11155 =
         0.05315    0.02201    0.00976    0.01495
AFIX  43
H11   2    1.137223    0.328108    0.910704    11.00000   -1.20000
AFIX   0
C12   1    0.968931    0.317193    0.845503    11.00000    0.04819    0.06196 =
         0.05494    0.00596    0.02251    0.00882
AFIX  43
H12   2    0.965158    0.235283    0.837780    11.00000   -1.20000
AFIX   0
C13   1    0.871377    0.387790    0.813508    11.00000    0.02788    0.06460 =
         0.03534    0.00652    0.01230    0.00202
C14   1    0.714686    0.184212    0.805845    11.00000    0.04029    0.06338 =
         0.04103   -0.00279    0.01529   -0.00613
C15   1    0.644680    0.188669    0.865238    11.00000    0.04940    0.08379 =
         0.05490   -0.00555    0.03106   -0.01071
AFIX  43
H15   2    0.609585    0.259314    0.873222    11.00000   -1.20000
AFIX   0
C16   1    0.628291    0.088503    0.911382    11.00000    0.06832    0.10719 =
         0.04789   -0.00732    0.02881   -0.02896
AFIX  43
H16   2    0.581173    0.090912    0.950471    11.00000   -1.20000
AFIX   0
C17   1    0.680526   -0.015569    0.900721    11.00000    0.08980    0.09324 =
         0.03717    0.00869    0.00904   -0.03318
AFIX  43
H17   2    0.668776   -0.082692    0.933267    11.00000   -1.20000
AFIX   0
C18   1    0.749214   -0.022872    0.843562    11.00000    0.08278    0.06573 =
         0.05944   -0.00386    0.02136   -0.01908
AFIX  43
H18   2    0.783348   -0.094393    0.836287    11.00000   -1.20000
AFIX   0
C19   1    0.767744    0.078920    0.795850    11.00000    0.06624    0.06606 =
         0.05349   -0.00446    0.02373   -0.00619
AFIX  43
H19   2    0.815669    0.075795    0.757466    11.00000   -1.20000
AFIX   0
C20   1    1.077911    0.741942    0.936524    11.00000    0.06032    0.12547 =
         0.07456   -0.04374    0.02827   -0.05596
AFIX 137
H20A  2    1.136739    0.732291    0.906416    11.00000   -1.50000
H20B  2    1.102215    0.708904    0.999025    11.00000   -1.50000
H20C  2    1.061902    0.824816    0.940364    11.00000   -1.50000
AFIX  66
C24   1    1.010069    1.012072    0.655020    11.00000    0.11065    0.07126 =
         0.10200   -0.01420    0.07182   -0.03550
AFIX  43
H24   2    1.046705    1.085025    0.661370    11.00000   -1.20000
AFIX  65
C23   1    0.897633    1.002746    0.601048    11.00000    0.09368    0.05522 =
         0.08543    0.01023    0.05345    0.00780
AFIX  43
H23   2    0.859041    1.069459    0.571286    11.00000   -1.20000
AFIX  65
C22   1    0.842876    0.893710    0.591557    11.00000    0.05839    0.05832 =
         0.06734    0.00669    0.03021    0.00641
AFIX  43
H22   2    0.767649    0.887471    0.555445    11.00000   -1.20000
AFIX  65
C21   1    0.900555    0.794000    0.636039    11.00000    0.04186    0.05635 =
         0.05032   -0.00299    0.02531   -0.00466
C26   1    1.012990    0.803324    0.690011    11.00000    0.04562    0.07871 =
         0.06146    0.00372    0.02330   -0.01006
AFIX  43
H26   2    1.051581    0.736611    0.719773    11.00000   -1.20000
AFIX  65
C25   1    1.067749    0.912360    0.699503    11.00000    0.05739    0.10030 =
         0.08032   -0.00090    0.02385   -0.02506
AFIX  43
H25   2    1.142976    0.918598    0.735615    11.00000   -1.20000
AFIX   0
C27   1    0.739454    0.624840    0.517146    11.00000    0.04301    0.05191 =
         0.05499   -0.00508    0.01444    0.01152
C28   1    0.771771    0.662053    0.438965    11.00000    0.06948    0.07426 =
         0.05445    0.00040    0.02599    0.00718
AFIX  43
H28   2    0.837402    0.706528    0.447048    11.00000   -1.20000
AFIX   0
C29   1    0.706536    0.632893    0.350199    11.00000    0.10716    0.09967 =
         0.04309    0.00092    0.01790    0.03942
AFIX  43
H29   2    0.727895    0.657568    0.297737    11.00000   -1.20000
AFIX   0
C30   1    0.608769    0.566761    0.338048    11.00000    0.07873    0.10009 =
         0.06070   -0.02367   -0.01064    0.02657
AFIX  43
H30   2    0.564888    0.546614    0.277532    11.00000   -1.20000
AFIX   0
C31   1    0.576719    0.531059    0.415029    11.00000    0.05151    0.08198 =
         0.08219   -0.01602   -0.00556    0.01330
AFIX  43
H31   2    0.510744    0.486992    0.406331    11.00000   -1.20000
AFIX   0
C32   1    0.640142    0.559174    0.504338    11.00000    0.05221    0.06320 =
         0.06355    0.00063    0.00761    0.00508
AFIX  43
H32   2    0.617479    0.534847    0.556255    11.00000   -1.20000
AFIX   0
C33   1    0.743874    0.291759    0.633473    11.00000    0.03673    0.04871 =
         0.05141   -0.00297    0.01686   -0.00284
C34   1    0.835684    0.324052    0.601197    11.00000    0.04289    0.04863 =
         0.05148    0.00558    0.01580   -0.00226
AFIX  43
H34   2    0.899353    0.357984    0.643012    11.00000   -1.20000
AFIX   0
C35   1    0.833342    0.306577    0.509377    11.00000    0.06903    0.06456 =
         0.04682   -0.00194    0.02646   -0.00062
AFIX  43
H35   2    0.894959    0.329553    0.489114    11.00000   -1.20000
AFIX   0
C36   1    0.740972    0.255416    0.446508    11.00000    0.08989    0.07217 =
         0.04514   -0.00133    0.02604    0.01166
AFIX  43
H36   2    0.740251    0.243476    0.384043    11.00000   -1.20000
AFIX   0
C37   1    0.650762    0.222317    0.475685    11.00000    0.06566    0.06727 =
         0.06051   -0.01371    0.00379   -0.00133
AFIX  43
H37   2    0.589042    0.186945    0.432550    11.00000   -1.20000
AFIX   0
C38   1    0.647669    0.239691    0.568461    11.00000    0.05170    0.06827 =
         0.05023    0.00009    0.01066   -0.01139
AFIX  43
H38   2    0.584599    0.217863    0.587130    11.00000   -1.20000
AFIX   0
HKLF 4


REM  mo_240605zj1_0m_a.res in P2(1)
REM wR2 = 0.1025, GooF = S = 1.020, Restrained GooF = 1.019 for all data
REM R1 = 0.0440 for 5199 Fo > 4sig(Fo) and 0.0720 for all 7052 data
REM 422 parameters refined using 1 restraints

END

WGHT      0.0000      0.0000

REM Highest difference peak  0.437,  deepest hole -0.521,  1-sigma level  0.071
Q1    1   1.1223  0.3619  0.6643  11.00000  0.05    0.44
Q2    1   1.3162  0.7779  0.8261  11.00000  0.05    0.33
Q3    1   1.4490  0.4261  0.5753  11.00000  0.05    0.31
Q4    1   1.1185  0.5845  0.6660  11.00000  0.05    0.30
Q5    1   1.4136  0.5389  0.8365  11.00000  0.05    0.28
Q6    1   1.4063  0.3885  0.5590  11.00000  0.05    0.28
Q7    1   0.6331 -0.0812  0.7439  11.00000  0.05    0.26
Q8    1   1.4377  0.5370  0.6569  11.00000  0.05    0.26
Q9    1   1.2825  0.6728  0.9074  11.00000  0.05    0.25
Q10   1   1.3382  0.7350  0.9180  11.00000  0.05    0.24
Q11   1   1.2229  0.4721  0.8215  11.00000  0.05    0.24
Q12   1   1.1742  0.3367  0.6838  11.00000  0.05    0.24
Q13   1   1.1971  0.6392  0.7545  11.00000  0.05    0.24
;
_shelx_res_checksum              89668
_olex2_submission_special_instructions 'No special instructions were received'
